# Supplementary material for: Survival probabilities of thornback skate (Raja clavata) and spotted skate (Raja montagui) discarded by tickler chain beam trawl, pulse trawl, and flyshoot fisheries
Source: PLoS One. 2024 Dec 19;19(12):e0314032. doi: 10.1371/journal.pone.0314032 (PMC11658617; doi:10.1371/journal.pone.0314032)
Supplement: S4 Table — (CSV) [file pone.0314032.s004.csv]

Fish no.	Gear	Trip	Vessel	Haul	Haul_ID	Test or Control fish	Species	Wings_reflex	Eye retraction	Tail grab	Spiracles	Length (cm)	Sex	Wings_damage	Dorsal side	Haemorrhages	Bruises	Intestines	Wound	Vitality_class	Status_start (1 = dead)	Status_end (1 = dead)	Fishing speed (kn)	Depth (m)	Substrate	Wave_height (m)	Temp_water	Haul_duration (min)	Survival_time (h)	Processing time (min)
1	Beam trawl	10	4	2	10_2	Test fish	RJM	1	0	1	0	42	M	1	1	1	0	1	0	C	0	1	6.2	28	Sand	1.2	15.9	125	34	12
2	Beam trawl	10	4	2	10_2	Test fish	RJM	1	1	0	0	43	F	0	1	1	0	0	0	B	0	0	6.2	28	Sand	1.2	15.9	125	604	12
3	Beam trawl	10	4	2	10_2	Test fish	RJM	1	0	0	0	41	M	0	1	1	0	0	0	B	0	0	6.2	28	Sand	1.2	15.9	125	604	12
4	Beam trawl	10	4	2	10_2	Test fish	RJC	0	1	0	0	46	F	0	0	1	0	0	1	B	0	0	6.2	28	Sand	1.2	15.9	125	604	12
5	Beam trawl	10	4	2	10_2	Test fish	RJC	1	0	0	0	45	F	0	0	1	1	0	0	C	0	1	6.2	28	Sand	1.2	15.9	125	71	12
6	Beam trawl	10	4	2	10_2	Test fish	RJC	1	0	1	0	47	F	0	1	1	0	0	1	C	0	0	6.2	28	Sand	1.2	15.9	125	604	12
7	Beam trawl	10	4	2	10_2	Test fish	RJC	1	0	0	0	47	F	1	0	1	0	0	0	B	0	0	6.2	28	Sand	1.2	15.9	125	604	12
8	Beam trawl	10	4	2	10_2	Test fish	RJC	1	0	0	0	27	M	0	0	1	0	0	0	A	0	1	6.2	28	Sand	1.2	15.9	125	71	12
9	Beam trawl	10	4	NA	NA	Control fish	RJM	0	0	0	0	43	M	0	0	0	0	0	0	A	0	0	NA	NA	NA	NA	15.9	NA	603	NA
10	Beam trawl	10	4	NA	NA	Control fish	RJM	0	0	0	0	43	M	0	0	0	0	0	0	A	0	0	NA	NA	NA	NA	15.9	NA	603	NA
11	Beam trawl	10	4	NA	NA	Control fish	RJC	0	0	0	0	43	M	1	0	0	0	0	0	A	0	0	NA	NA	NA	NA	15.9	NA	603	NA
12	Beam trawl	10	4	NA	NA	Control fish	RJC	0	0	0	0	44	M	1	0	0	0	0	0	A	0	0	NA	NA	NA	NA	15.9	NA	603	NA
13	Beam trawl	10	4	3	10_3	Test fish	RJM	1	1	1	0	38	F	1	1	1	0	0	1	D	0	1	6.2	31	Sand	1.2	15.9	125	21	15
14	Beam trawl	10	4	3	10_3	Test fish	RJM	1	0	0	0	45	F	0	1	1	0	0	0	B	0	0	6.2	31	Sand	1.2	15.9	125	602	15
15	Beam trawl	10	4	3	10_3	Test fish	RJM	1	1	0	0	38	F	0	1	1	0	0	0	B	0	0	6.2	31	Sand	1.2	15.9	125	573	15
16	Beam trawl	10	4	3	10_3	Test fish	RJM	1	1	0	0	38	F	0	1	1	1	0	0	C	0	1	6.2	31	Sand	1.2	15.9	125	98	15
17	Beam trawl	10	4	3	10_3	Test fish	RJM	1	0	0	0	37	F	1	1	1	0	0	0	B	0	0	6.2	31	Sand	1.2	15.9	125	602	15
18	Beam trawl	10	4	4	10_4	Test fish	RJC	1	1	0	0	42	F	1	0	1	1	0	1	B	0	0	6.2	29	Sand	1.2	15.9	125	599	20
19	Beam trawl	10	4	4	10_4	Test fish	RJC	1	1	1	0	56	M	0	1	1	1	0	1	D	0	1	6.2	29	Sand	1.2	15.9	125	29	20
20	Beam trawl	10	4	4	10_4	Test fish	RJC	1	1	1	0	63	M	0	1	1	1	0	0	D	0	1	6.2	29	Sand	1.2	15.9	125	403	20
21	Beam trawl	10	4	4	10_4	Test fish	RJC	0	0	0	0	51	F	0	0	1	1	0	0	B	0	0	6.2	29	Sand	1.2	15.9	125	599	20
22	Beam trawl	10	4	4	10_4	Test fish	RJC	1	1	1	1	64	F	1	1	1	1	0	0	D	1	1	6.2	29	Sand	1.2	15.9	125	0	20
23	Beam trawl	10	4	4	10_4	Test fish	RJM	1	1	0	0	37	M	1	1	1	0	0	0	B	0	1	6.2	29	Sand	1.2	15.9	125	29	20
24	Beam trawl	10	4	4	10_4	Test fish	RJM	1	0	1	0	39	F	1	1	1	0	0	0	B	0	0	6.2	29	Sand	1.2	15.9	125	599	20
25	Beam trawl	10	4	4	10_4	Test fish	RJM	0	0	0	0	41	M	0	1	1	1	0	0	B	0	0	6.2	29	Sand	1.2	15.9	125	599	20
26	Beam trawl	10	4	4	10_4	Test fish	RJM	1	0	0	0	38	M	1	1	1	0	0	0	B	0	0	6.2	29	Sand	1.2	15.9	125	599	20
27	Beam trawl	10	4	4	10_4	Test fish	RJM	1	0	0	0	31	M	0	1	1	1	0	0	B	0	0	6.2	29	Sand	1.2	15.9	125	599	20
28	Beam trawl	10	4	5	10_5	Test fish	RJM	1	1	0	0	43	M	1	1	1	1	0	0	D	0	1	6.2	25	Sand	1.2	15.9	125	27	12
29	Beam trawl	10	4	5	10_5	Test fish	RJM	1	1	0	0	39	M	0	1	1	0	0	0	B	0	0	6.2	25	Sand	1.2	15.9	125	597	12
30	Beam trawl	10	4	5	10_5	Test fish	RJM	1	1	1	0	40	M	0	1	1	1	0	0	B	0	0	6.2	25	Sand	1.2	15.9	125	597	12
31	Beam trawl	10	4	5	10_5	Test fish	RJC	1	0	0	0	38	F	1	0	1	0	0	0	B	0	0	6.2	25	Sand	1.2	15.9	125	597	12
32	Beam trawl	10	4	5	10_5	Test fish	RJC	1	0	1	0	48	F	0	1	1	0	0	0	D	0	1	6.2	25	Sand	1.2	15.9	125	39	12
33	Beam trawl	10	4	5	10_5	Test fish	RJC	1	0	1	0	29	F	1	0	1	0	0	0	C	0	1	6.2	25	Sand	1.2	15.9	125	27	12
34	Beam trawl	10	4	5	10_5	Test fish	RJC	1	0	1	0	27	M	1	0	1	1	0	0	C	0	0	6.2	25	Sand	1.2	15.9	125	597	12
35	Beam trawl	10	4	5	10_5	Test fish	RJC	1	0	0	0	38	M	0	1	1	0	0	0	B	0	1	6.2	25	Sand	1.2	15.9	125	64	12
36	Beam trawl	10	4	6	10_6	Test fish	RJC	1	0	0	0	63	F	0	0	1	0	0	0	B	0	0	6.2	26	Sand	1.2	15.9	125	594	17
37	Beam trawl	10	4	6	10_6	Test fish	RJC	1	1	1	0	49	F	0	0	1	0	0	0	B	0	0	6.2	26	Sand	1.2	15.9	125	594	17
38	Beam trawl	10	4	6	10_6	Test fish	RJC	1	0	1	0	46	F	0	1	1	1	0	0	C	0	0	6.2	26	Sand	1.2	15.9	125	594	17
39	Beam trawl	10	4	6	10_6	Test fish	RJC	0	1	0	0	48	F	0	1	1	0	0	0	B	0	0	6.2	26	Sand	1.2	15.9	125	594	17
40	Beam trawl	10	4	6	10_6	Test fish	RJC	1	1	0	0	43	F	0	0	1	1	0	0	B	0	0	6.2	26	Sand	1.2	15.9	125	594	17
41	Beam trawl	10	4	6	10_6	Test fish	RJM	1	0	0	0	33	F	0	1	1	0	0	0	B	0	0	6.2	26	Sand	1.2	15.9	125	594	17
42	Beam trawl	10	4	6	10_6	Test fish	RJM	1	0	0	0	50	M	0	1	1	0	0	0	A	0	0	6.2	26	Sand	1.2	15.9	125	594	17
43	Beam trawl	10	4	6	10_6	Test fish	RJM	1	0	0	0	51	M	1	1	1	0	0	0	B	0	0	6.2	26	Sand	1.2	15.9	125	594	17
44	Beam trawl	10	4	6	10_6	Test fish	RJM	1	0	0	0	29	M	0	0	1	0	0	0	B	0	0	6.2	26	Sand	1.2	15.9	125	594	17
45	Beam trawl	10	4	6	10_6	Test fish	RJM	0	0	0	0	36	M	1	0	0	0	0	0	A	0	0	6.2	26	Sand	1.2	15.9	125	594	17
46	Beam trawl	10	4	NA	NA	Control fish	RJC	0	0	0	0	55	F	0	0	0	0	0	0	A	0	0	NA	NA	NA	NA	15.9	NA	581	NA
47	Beam trawl	10	4	NA	NA	Control fish	RJC	0	0	0	0	54	M	0	0	0	0	0	0	A	0	0	NA	NA	NA	NA	15.9	NA	581	NA
48	Beam trawl	10	4	NA	NA	Control fish	RJM	0	0	0	0	39	M	0	0	0	0	0	0	A	0	0	NA	NA	NA	NA	15.9	NA	581	NA
49	Beam trawl	10	4	NA	NA	Control fish	RJM	0	0	0	0	45	M	0	0	0	0	0	0	A	0	0	NA	NA	NA	NA	15.9	NA	552	NA
50	Beam trawl	10	4	21	10_21	Test fish	RJM	1	1	0	0	43	M	0	1	1	0	0	0	D	0	1	6.2	27	Sand	1	15.9	125	35	20
51	Beam trawl	10	4	21	10_21	Test fish	RJM	1	1	1	0	40	M	0	1	1	0	0	0	D	0	1	6.2	27	Sand	1	15.9	125	24	20
52	Beam trawl	10	4	21	10_21	Test fish	RJM	1	1	0	0	56	F	0	1	1	0	0	0	B	0	0	6.2	27	Sand	1	15.9	125	557	20
53	Beam trawl	10	4	21	10_21	Test fish	RJM	1	1	0	0	40	M	0	1	1	0	0	0	B	0	1	6.2	27	Sand	1	15.9	125	75	20
54	Beam trawl	10	4	21	10_21	Test fish	RJM	1	1	0	0	37	M	1	1	1	0	0	0	B	0	1	6.2	27	Sand	1	15.9	125	53	20
55	Beam trawl	10	4	21	10_21	Test fish	RJC	0	0	0	0	56	F	0	0	1	0	0	0	A	0	0	6.2	27	Sand	1	15.9	125	557	20
56	Beam trawl	10	4	21	10_21	Test fish	RJC	1	1	1	0	33	M	0	0	1	0	0	0	C	0	1	6.2	27	Sand	1	15.9	125	74	20
57	Beam trawl	10	4	21	10_21	Test fish	RJC	0	0	0	0	45	M	0	1	1	1	0	0	B	0	1	6.2	27	Sand	1	15.9	125	74	20
58	Beam trawl	10	4	21	10_21	Test fish	RJC	1	0	0	0	30	F	0	0	1	0	0	0	B	0	0	6.2	27	Sand	1	15.9	125	556	20
59	Beam trawl	10	4	21	10_21	Test fish	RJC	1	0	0	0	40	F	0	1	1	1	0	0	C	0	0	6.2	27	Sand	1	15.9	125	556	20
60	Beam trawl	10	4	23	10_23	Test fish	RJC	1	1	0	0	74	M	0	1	1	0	0	0	B	0	0	6.2	27	Sand	1	15.9	140	552	17
61	Beam trawl	10	4	23	10_23	Test fish	RJC	1	1	1	1	70	M	0	1	1	1	0	0	D	1	1	6.2	27	Sand	1	15.9	140	0	17
62	Beam trawl	10	4	26	10_26	Test fish	RJC	1	0	1	0	71	M	0	1	1	1	0	0	D	0	0	6.2	26	Sand	1.2	15.9	125	544	21
63	Beam trawl	10	4	32	10_32	Test fish	RJM	1	1	1	0	62	F	0	1	1	1	0	0	B	0	0	6.2	27	Sand	1.4	15.9	130	529	22
64	Beam trawl	10	4	32	10_32	Test fish	RJM	1	0	0	0	52	F	0	1	0	0	0	0	B	0	0	6.2	27	Sand	1.4	15.9	130	529	22
65	Beam trawl	10	4	32	10_32	Test fish	RJM	1	1	1	0	57	M	0	1	1	0	0	0	C	0	0	6.2	27	Sand	1.4	15.9	130	529	22
66	Beam trawl	10	4	32	10_32	Test fish	RJC	1	0	1	0	71	F	0	1	1	1	0	0	C	0	1	6.2	27	Sand	1.4	15.9	130	120	22
67	Flyshoot	11	5	NA	NA	Control fish	RJC	0	0	0	0	49	F	0	0	0	0	0	0	A	0	0	1	32	Sand	1.8	13.7	86	599	NA
68	Flyshoot	11	5	NA	NA	Control fish	RJC	0	0	0	0	51	F	0	1	0	0	0	0	A	0	0	1	32	Sand	1.8	13.7	86	600	NA
69	Flyshoot	11	5	NA	NA	Control fish	RJC	0	0	0	0	42	M	1	0	0	0	0	0	A	0	0	1	32	Sand	1.8	13.7	86	600	NA
70	Flyshoot	11	5	NA	NA	Control fish	RJC	0	0	0	0	40	F	1	0	1	0	0	0	A	0	0	1	32	Sand	1.8	13.7	86	601	NA
71	Flyshoot	11	5	2	11_2	Test fish	RJC	1	1	1	0	48	F	0	1	1	1	0	0	C	0	0	1	32	Sand	1.8	13.7	86	599	19
72	Flyshoot	11	5	8	11_8	Test fish	RJC	1	0	0	0	52	F	0	1	1	0	0	0	B	0	0	1	29	Sand	1	13.7	75	604	35
73	Flyshoot	11	5	8	11_8	Test fish	RJC	0	1	0	0	54	F	0	1	1	0	0	0	B	0	0	1	29	Sand	1	13.7	75	604	35
74	Flyshoot	11	5	8	11_8	Test fish	RJC	0	0	0	0	41	M	1	1	1	0	0	0	B	0	0	1	29	Sand	1	13.7	75	604	35
75	Flyshoot	11	5	9	11_9	Test fish	RJC	1	1	1	0	54	M	1	1	1	1	0	0	D	0	0	0.8	31	Sand	1	13.7	75	602	15
76	Flyshoot	11	5	9	11_9	Test fish	RJC	1	1	1	0	54	F	0	0	1	0	0	0	C	0	0	0.8	31	Sand	1	13.7	75	602	15
77	Flyshoot	11	5	10	11_10	Test fish	RJC	1	1	1	0	51	F	0	1	1	0	0	0	D	0	0	0.2	30	Sand	0.8	13.7	75	575	85
78	Flyshoot	11	5	10	11_10	Test fish	RJC	1	1	1	0	48	M	0	0	1	1	0	0	D	0	0	0.2	30	Sand	0.8	13.7	75	575	85
79	Flyshoot	11	5	11	11_11	Test fish	RJC	0	1	0	0	44	M	1	0	1	0	0	0	B	0	0	0.5	35	Sand	0.8	13.7	39	574	21
80	Flyshoot	11	5	13	11_13	Test fish	RJC	1	1	0	0	50	M	1	1	1	0	0	0	C	0	0	0.5	40	Sand	0.8	13.7	111	570	31
81	Flyshoot	11	5	13	11_13	Test fish	RJC	1	1	1	0	49	M	1	1	1	0	0	0	C	0	0	0.5	40	Sand	0.8	13.7	111	571	31
82	Flyshoot	11	5	13	11_13	Test fish	RJC	1	1	0	0	56	M	1	1	1	0	0	0	B	0	0	0.5	40	Sand	0.8	13.7	111	571	31
83	Flyshoot	11	5	13	11_13	Test fish	RJC	1	1	0	0	51	M	1	1	1	1	0	0	C	0	0	0.5	40	Sand	0.8	13.7	111	571	31
84	Flyshoot	11	5	13	11_13	Test fish	RJC	1	1	0	0	40	M	0	1	1	0	0	1	B	0	0	0.5	40	Sand	0.8	13.7	111	571	31
85	Flyshoot	11	5	13	11_13	Test fish	RJC	1	1	1	0	53	M	1	1	1	0	0	1	C	0	0	0.5	40	Sand	0.8	13.7	111	570	31
86	Flyshoot	11	5	13	11_13	Test fish	RJC	0	1	0	0	49	M	0	0	1	1	0	0	B	0	0	0.5	40	Sand	0.8	13.7	111	570	31
87	Flyshoot	11	5	13	11_13	Test fish	RJC	1	1	1	0	48	M	0	1	1	0	0	0	C	0	0	0.5	40	Sand	0.8	13.7	111	570	31
88	Flyshoot	11	5	13	11_13	Test fish	RJC	0	0	0	0	53	F	0	1	1	0	0	0	B	0	0	0.5	40	Sand	0.8	13.7	111	570	31
89	Flyshoot	11	5	14	11_14	Test fish	RJC	1	1	0	0	51	M	0	1	1	1	0	0	C	0	0	0.6	34	Sand	0.6	13.7	70	569	28
90	Flyshoot	11	5	14	11_14	Test fish	RJC	1	1	1	0	45	F	1	1	1	0	0	0	C	0	0	0.6	34	Sand	0.6	13.7	70	569	28
91	Flyshoot	11	5	14	11_14	Test fish	RJC	0	0	0	0	54	F	1	1	1	1	0	0	B	0	0	0.6	34	Sand	0.6	13.7	70	569	28
92	Flyshoot	11	5	14	11_14	Test fish	RJC	1	1	0	0	59	M	1	0	1	0	0	0	B	0	0	0.6	34	Sand	0.6	13.7	70	568	28
93	Flyshoot	11	5	14	11_14	Test fish	RJC	0	1	0	0	44	M	0	1	1	1	0	0	B	0	0	0.6	34	Sand	0.6	13.7	70	568	28
94	Flyshoot	11	5	14	11_14	Test fish	RJC	1	1	0	0	48	F	1	1	1	0	0	0	B	0	0	0.6	34	Sand	0.6	13.7	70	570	28
95	Flyshoot	11	5	14	11_14	Test fish	RJC	1	0	1	0	54	F	1	1	1	0	0	0	B	0	0	0.6	34	Sand	0.6	13.7	70	570	28
96	Flyshoot	11	5	14	11_14	Test fish	RJC	1	1	0	0	57	F	1	0	1	1	0	1	C	0	0	0.6	34	Sand	0.6	13.7	70	570	28
97	Flyshoot	11	5	14	11_14	Test fish	RJC	1	0	0	0	55	F	1	1	1	0	0	0	B	0	0	0.6	34	Sand	0.6	13.7	70	570	28
98	Flyshoot	11	5	15	11_15	Test fish	RJC	0	0	0	0	51	F	0	0	1	0	0	0	B	0	0	1	33	Sand	0.6	13.7	100	569	25
99	Flyshoot	11	5	15	11_15	Test fish	RJC	1	1	0	0	55	F	1	1	1	1	0	0	C	0	0	1	33	Sand	0.6	13.7	100	569	25
100	Flyshoot	11	5	15	11_15	Test fish	RJC	0	0	0	0	35	F	1	0	1	0	0	0	A	0	0	1	33	Sand	0.6	13.7	100	569	25
101	Flyshoot	11	5	15	11_15	Test fish	RJC	1	1	1	0	47	M	1	1	1	1	0	0	C	0	0	1	33	Sand	0.6	13.7	100	569	25
102	Flyshoot	11	5	15	11_15	Test fish	RJC	1	0	1	0	49	F	1	1	1	0	0	0	D	0	1	1	33	Sand	0.6	13.7	100	45	95
103	Flyshoot	11	5	15	11_15	Test fish	RJC	1	1	1	0	53	F	0	1	1	1	0	0	D	0	1	1	33	Sand	0.6	13.7	100	22	95
104	Flyshoot	11	5	15	11_15	Test fish	RJC	1	1	0	0	36	M	1	1	1	0	0	0	D	0	0	1	33	Sand	0.6	13.7	100	568	95
105	Flyshoot	11	5	16	11_16	Test fish	RJC	1	0	0	0	31	F	1	0	1	0	0	0	B	0	0	0.6	30	Sand	0.5	13.7	73	555	35
106	Flyshoot	11	5	16	11_16	Test fish	RJC	0	1	0	0	42	F	1	0	1	0	0	1	B	0	0	0.6	30	Sand	0.5	13.7	73	555	35
107	Flyshoot	11	5	16	11_16	Test fish	RJC	0	1	0	0	44	M	1	0	1	1	0	0	B	0	0	0.6	30	Sand	0.5	13.7	73	556	35
108	Flyshoot	11	5	16	11_16	Test fish	RJC	0	1	0	0	32	M	1	0	1	0	0	0	B	0	0	0.6	30	Sand	0.5	13.7	73	556	35
109	Flyshoot	11	5	16	11_16	Test fish	RJC	1	1	1	0	34	F	1	1	1	0	0	0	C	0	0	0.6	30	Sand	0.5	13.7	73	556	35
110	Flyshoot	11	5	18	11_18	Test fish	RJC	1	1	0	0	40	M	0	1	1	0	0	0	B	0	0	0.5	29	Sand	0.4	13.7	80	551	34
111	Flyshoot	11	5	19	11_19	Test fish	RJC	0	0	0	0	76	F	0	1	1	0	0	0	B	0	0	0.2	28	Sand	0.4	13.7	110	551	49
112	Flyshoot	11	5	19	11_19	Test fish	RJC	1	1	0	0	76	F	0	1	1	1	0	0	C	0	0	0.2	28	Sand	0.4	13.7	110	551	49
113	Flyshoot	11	5	19	11_19	Test fish	RJC	1	1	0	0	70	M	0	1	1	0	0	0	B	0	0	0.2	28	Sand	0.4	13.7	110	551	49
114	Flyshoot	11	5	19	11_19	Test fish	RJC	1	1	0	0	67	F	0	1	1	0	0	0	B	0	0	0.2	28	Sand	0.4	13.7	110	550	49
115	Flyshoot	11	5	19	11_19	Test fish	RJC	0	1	0	0	66	M	1	1	1	0	0	0	C	0	0	0.2	28	Sand	0.4	13.7	110	550	49
116	Flyshoot	11	5	20	11_20	Test fish	RJC	1	0	1	0	77	F	1	1	1	1	0	0	D	0	0	1	31	Sand	0.3	13.7	95	549	53
117	Beam trawl	12	4	NA	NA	Control fish	RJC	0	0	0	0	54	F	0	0	0	0	0	0	A	0	0	NA	NA	NA	NA	8.7	NA	606	NA
118	Beam trawl	12	4	NA	NA	Control fish	RJC	0	0	0	0	47	F	0	0	0	0	0	0	A	0	0	NA	NA	NA	NA	8.7	NA	606	NA
119	Beam trawl	12	4	NA	NA	Control fish	RJC	0	0	0	0	37	M	0	0	0	0	0	0	A	0	0	NA	NA	NA	NA	8.7	NA	606	NA
120	Beam trawl	12	4	NA	NA	Control fish	RJC	0	0	0	0	48	M	0	0	0	0	0	0	A	0	0	NA	NA	NA	NA	8.7	NA	606	NA
121	Beam trawl	12	4	NA	NA	Control fish	RJM	1	0	0	0	42	M	0	0	0	0	0	0	A	0	0	NA	NA	NA	NA	8.7	NA	605	NA
122	Beam trawl	12	4	NA	NA	Control fish	RJM	1	0	0	0	46	F	0	0	0	0	0	0	A	0	0	NA	NA	NA	NA	8.7	NA	606	NA
123	Beam trawl	12	4	NA	NA	Control fish	RJM	1	0	0	0	38	M	0	0	0	0	0	0	A	0	0	NA	NA	NA	NA	8.7	NA	606	NA
124	Beam trawl	12	4	NA	NA	Control fish	RJM	0	0	0	0	45	M	0	0	0	0	0	0	A	0	0	NA	NA	NA	NA	8.7	NA	606	NA
125	Beam trawl	12	4	2	12_2	Test fish	RJC	1	1	0	0	39	M	0	1	1	0	0	0	B	0	1	6.2	35	Sand	1	8.6	125	383	30
126	Beam trawl	12	4	2	12_2	Test fish	RJC	1	0	0	0	47	M	0	0	1	0	0	0	B	0	1	6.2	35	Sand	1	8.6	125	239	30
127	Beam trawl	12	4	2	12_2	Test fish	RJC	1	1	0	0	31	F	0	1	1	1	0	0	C	0	0	6.2	35	Sand	1	8.6	125	605	30
128	Beam trawl	12	4	2	12_2	Test fish	RJC	0	0	0	0	38	M	1	1	1	1	0	0	B	0	1	6.2	35	Sand	1	8.6	125	99	30
129	Beam trawl	12	4	2	12_2	Test fish	RJM	1	1	1	0	50	M	0	1	1	1	0	0	D	0	1	6.2	35	Sand	1	8.6	125	23	30
130	Beam trawl	12	4	2	12_2	Test fish	RJM	1	0	0	0	42	F	0	1	0	0	0	0	B	0	0	6.2	35	Sand	1	8.6	125	604	30
131	Beam trawl	12	4	2	12_2	Test fish	RJM	1	0	0	0	41	F	0	1	1	0	0	0	C	0	1	6.2	35	Sand	1	8.6	125	73	30
132	Beam trawl	12	4	2	12_2	Test fish	RJM	1	1	1	0	33	M	1	1	1	1	0	0	D	0	1	6.2	35	Sand	1	8.6	125	34	30
133	Beam trawl	12	4	3	12_3	Test fish	RJM	1	0	1	0	40	f	0	1	1	0	0	0	B	0	0	6.2	36	Coarse-grained sediment	1	8.6	136	602	33
134	Beam trawl	12	4	3	12_3	Test fish	RJM	1	0	0	0	53	f	1	1	1	0	0	1	B	0	1	6.2	36	Coarse-grained sediment	1	8.6	140	143	33
135	Beam trawl	12	4	3	12_3	Test fish	RJM	1	1	1	0	43	m	0	1	1	0	0	0	B	0	1	6.2	36	Coarse-grained sediment	1	8.6	140	213	33
136	Beam trawl	12	4	3	12_3	Test fish	RJM	1	1	1	0	37	m	1	1	1	1	0	0	C	0	1	6.2	36	Coarse-grained sediment	1	8.6	140	46	33
137	Beam trawl	12	4	3	12_3	Test fish	RJM	1	0	1	0	57	f	1	1	1	1	0	0	C	0	0	6.2	36	Coarse-grained sediment	1	8.6	140	602	33
138	Beam trawl	12	4	3	12_3	Test fish	RJM	1	0	1	0	43	m	1	1	1	0	0	0	B	0	0	6.2	36	Coarse-grained sediment	1	8.6	140	603	33
139	Beam trawl	12	4	4	12_4	Test fish	RJC	1	1	0	0	31	M	0	1	1	0	0	0	B	0	1	6.2	36	Coarse-grained sediment	1.2	8.6	120	117	26
140	Beam trawl	12	4	4	12_4	Test fish	RJC	1	0	0	0	43	F	0	1	1	0	0	0	B	0	0	6.2	36	Coarse-grained sediment	1.2	8.6	120	601	26
141	Beam trawl	12	4	4	12_4	Test fish	RJC	1	1	0	0	34	M	1	0	1	1	0	0	C	0	1	6.2	36	Coarse-grained sediment	1.2	8.6	120	162	26
142	Beam trawl	12	4	4	12_4	Test fish	RJC	1	1	1	0	44	F	1	1	1	1	0	1	D	0	1	6.2	36	Coarse-grained sediment	1.2	8.6	120	141	26
143	Beam trawl	12	4	4	12_4	Test fish	RJC	0	1	0	0	31	M	0	0	1	0	0	0	C	0	1	6.2	36	Coarse-grained sediment	1.2	8.6	120	210	26
144	Beam trawl	12	4	4	12_4	Test fish	RJC	1	0	0	0	45	M	0	0	1	1	0	0	B	0	1	6.2	36	Coarse-grained sediment	1.2	8.6	120	330	26
145	Beam trawl	12	4	4	12_4	Test fish	RJM	1	1	1	0	61	M	0	1	0	1	0	0	B	0	1	6.2	36	Coarse-grained sediment	1.2	8.6	120	94	26
146	Beam trawl	12	4	4	12_4	Test fish	RJM	1	1	0	0	34	M	1	1	0	0	0	0	B	0	0	6.2	36	Coarse-grained sediment	1.2	8.6	120	600	26
147	Beam trawl	12	4	4	12_4	Test fish	RJM	0	1	1	0	46	M	1	0	1	0	0	0	B	0	0	6.2	36	Coarse-grained sediment	1.2	8.6	120	600	26
148	Beam trawl	12	4	4	12_4	Test fish	RJM	1	1	1	0	55	M	0	1	1	1	0	0	D	0	1	6.2	36	Coarse-grained sediment	1.2	8.6	120	53	26
149	Beam trawl	12	4	4	12_4	Test fish	RJM	1	1	1	0	39	M	0	1	1	1	0	0	D	0	1	6.2	36	Coarse-grained sediment	1.2	8.6	120	43	26
150	Beam trawl	12	4	5	12_5	Test fish	RJC	1	1	1	1	49	M	1	1	1	1	0	0	D	1	1	6.2	33	Coarse-grained sediment	1.2	8.6	125	0	40
151	Beam trawl	12	4	5	12_5	Test fish	RJC	1	1	0	0	47	M	0	1	1	1	0	1	D	0	1	6.2	33	Coarse-grained sediment	1.2	8.6	125	92	40
152	Beam trawl	12	4	5	12_5	Test fish	RJC	1	0	0	0	47	F	1	1	1	1	0	0	C	0	1	6.2	33	Coarse-grained sediment	1.2	8.6	125	256	40
153	Beam trawl	12	4	5	12_5	Test fish	RJC	1	0	1	0	35	F	0	0	1	1	0	0	D	0	1	6.2	33	Coarse-grained sediment	1.2	8.6	125	138	40
154	Beam trawl	12	4	5	12_5	Test fish	RJC	1	1	0	0	29	F	0	0	1	1	0	0	C	0	1	6.2	33	Coarse-grained sediment	1.2	8.6	125	92	40
155	Beam trawl	12	4	5	12_5	Test fish	RJC	1	0	0	0	40	M	0	0	1	1	0	0	C	0	1	6.2	33	Coarse-grained sediment	1.2	8.6	125	256	40
156	Beam trawl	12	4	12	12_12	Test fish	RJC	1	1	0	0	57	M	0	1	1	1	0	1	C	0	1	6.2	24	Sand	0.5	8.6	125	311	20
157	Beam trawl	12	4	12	12_12	Test fish	RJC	1	0	0	0	60	M	0	0	1	1	0	0	B	0	1	6.2	24	Sand	0.5	8.6	125	503	20
158	Beam trawl	12	4	12	12_12	Test fish	RJC	1	1	0	0	38	F	0	1	1	1	0	0	B	0	0	6.2	24	Sand	0.5	8.6	125	582	20
159	Beam trawl	12	4	12	12_12	Test fish	RJC	1	0	0	0	59	F	0	1	1	0	0	0	B	0	1	6.2	24	Sand	0.5	8.6	125	503	20
160	Beam trawl	12	4	12	12_12	Test fish	RJM	1	1	0	0	51	F	0	1	1	0	1	0	B	0	0	6.2	24	Sand	0.5	8.6	125	580	20
161	Beam trawl	12	4	12	12_12	Test fish	RJM	1	0	0	0	43	M	0	1	1	0	0	0	C	0	1	6.2	24	Sand	0.5	8.6	125	98	20
162	Beam trawl	12	4	12	12_12	Test fish	RJM	0	1	0	0	45	M	0	1	1	1	0	0	B	0	0	6.2	24	Sand	0.5	8.6	125	581	20
163	Beam trawl	12	4	12	12_12	Test fish	RJM	1	0	0	0	43	M	0	1	1	0	0	0	B	0	1	6.2	24	Sand	0.5	8.6	125	290	20
164	Beam trawl	12	4	12	12_12	Test fish	RJC	1	0	1	0	73	F	0	1	1	1	0	0	B	0	1	6.2	24	Sand	0.5	8.6	125	407	20
165	Beam trawl	12	4	12	12_12	Test fish	RJC	1	1	0	0	92	F	0	0	1	0	0	1	B	0	1	6.2	24	Sand	0.5	8.6	125	190	20
166	Beam trawl	12	4	12	12_12	Test fish	RJC	1	1	1	0	81	F	0	1	1	1	0	0	B	0	0	6.2	24	Sand	0.5	8.6	125	581	20
167	Beam trawl	12	4	13	12_13	Test fish	RJC	0	0	0	0	55	F	0	1	1	0	0	0	B	0	1	6.2	27	Sand	0.5	9	125	213	30
168	Beam trawl	12	4	13	12_13	Test fish	RJC	1	0	0	0	48	M	0	0	1	0	0	0	A	0	0	6.2	27	Sand	0.5	9	125	579	30
169	Beam trawl	12	4	13	12_13	Test fish	RJC	1	1	1	0	57	F	1	1	1	0	0	0	C	0	1	6.2	27	Sand	0.5	9	125	140	30
170	Beam trawl	12	4	13	12_13	Test fish	RJC	1	1	0	0	80	F	0	1	1	0	0	0	B	0	1	6.2	27	Sand	0.5	9	125	263	30
171	Beam trawl	12	4	13	12_13	Test fish	RJC	1	1	0	0	79	F	0	0	1	0	0	0	B	0	1	6.2	27	Sand	0.5	9	125	380	30
172	Beam trawl	12	4	13	12_13	Test fish	RJC	1	0	0	0	86	F	0	1	1	1	0	0	B	0	0	6.2	27	Sand	0.5	9	125	579	30
173	Beam trawl	12	4	14	12_14	Test fish	RJM	1	1	1	0	49	M	0	1	1	0	0	0	C	0	1	6.2	27	Sand	0.6	9	125	70	23
174	Beam trawl	12	4	14	12_14	Test fish	RJM	1	1	0	0	47	M	1	1	1	0	0	0	B	0	0	6.2	27	Sand	0.6	9	125	576	23
175	Beam trawl	12	4	21	12_21	Test fish	RJM	1	1	1	0	45	M	1	1	1	1	0	0	D	0	1	6.2	28	Sand	1.1	9	125	27	33
176	Flyshoot	13	5	NA	NA	Control fish	RJM	0	0	0	0	44	M	0	1	0	0	0	0	A	0	0	NA	NA	NA	NA	10	NA	599	NA
177	Flyshoot	13	5	NA	NA	Control fish	RJM	0	0	0	0	48	M	0	0	0	0	0	0	A	0	0	NA	NA	NA	NA	10	NA	599	NA
178	Flyshoot	13	5	NA	NA	Control fish	RJM	0	0	0	0	43	M	0	0	0	0	0	0	A	0	0	NA	NA	NA	NA	10	NA	599	NA
179	Flyshoot	13	5	NA	NA	Control fish	RJM	0	0	0	0	41	M	0	0	0	0	0	0	A	0	0	NA	NA	NA	NA	10	NA	599	NA
180	Flyshoot	13	5	NA	NA	Control fish	RJC	0	0	0	0	49	M	0	0	0	0	0	0	A	0	0	NA	NA	NA	NA	10	NA	599	NA
181	Flyshoot	13	5	NA	NA	Control fish	RJC	0	0	0	0	43	F	0	0	0	0	0	0	A	0	0	NA	NA	NA	NA	10	NA	599	NA
182	Flyshoot	13	5	NA	NA	Control fish	RJC	0	0	0	0	59	F	0	0	0	0	0	0	A	0	0	NA	NA	NA	NA	10	NA	599	NA
183	Flyshoot	13	5	NA	NA	Control fish	RJC	0	0	0	0	53	F	0	0	0	0	0	0	A	0	0	NA	NA	NA	NA	10	NA	599	NA
184	Flyshoot	13	5	3	13_3	Test fish	RJM	1	0	0	0	42	M	0	1	1	0	0	0	B	0	0	0.6	35	Sand	0.5	10	70	595	25
185	Flyshoot	13	5	3	13_3	Test fish	RJC	1	1	0	0	38	F	0	0	1	0	0	0	A	0	0	0.6	35	Sand	0.5	10	70	595	25
186	Flyshoot	13	5	3	13_3	Test fish	RJC	1	0	0	0	45	M	1	0	1	1	0	0	C	0	0	0.6	35	Sand	0.5	10	70	595	25
187	Flyshoot	13	5	3	13_3	Test fish	RJC	1	0	0	0	31	M	1	0	1	1	1	1	D	0	1	0.6	35	Sand	0.5	10	70	8	25
188	Flyshoot	13	5	3	13_3	Test fish	RJC	0	0	0	0	32	M	0	0	1	0	0	0	A	0	0	0.6	35	Sand	0.5	10	70	595	25
189	Flyshoot	13	5	3	13_3	Test fish	RJC	0	0	0	0	34	M	0	0	1	0	0	0	B	0	0	0.6	35	Sand	0.5	10	70	595	25
190	Flyshoot	13	5	3	13_3	Test fish	RJC	0	0	0	0	31	F	0	0	1	1	0	0	B	0	0	0.6	35	Sand	0.5	10	70	595	25
191	Flyshoot	13	5	3	13_3	Test fish	RJC	1	0	0	0	35	M	1	0	1	1	0	0	C	0	1	0.6	35	Sand	0.5	10	70	210	25
192	Flyshoot	13	5	4	13_4	Test fish	RJC	1	1	1	0	31	F	1	1	1	1	1	1	D	0	1	1	35	Sand	0.6	10	70	19	23
193	Flyshoot	13	5	4	13_4	Test fish	RJC	1	1	1	0	36	M	1	0	1	1	0	1	D	0	0	1	35	Sand	0.6	10	70	594	23
194	Flyshoot	13	5	4	13_4	Test fish	RJC	1	1	0	0	31	F	1	0	1	1	0	0	D	0	0	1	35	Sand	0.6	10	70	594	23
195	Flyshoot	13	5	5	13_5	Test fish	RJC	1	0	0	0	32	F	0	0	1	0	0	0	B	0	0	1	38	Sand	0.7	10	75	592	14
196	Flyshoot	13	5	6	13_6	Test fish	RJC	1	0	0	0	53	M	0	0	1	0	0	0	B	0	0	0.6	28	Sand	0.7	10	65	590	18
197	Flyshoot	13	5	7	13_7	Test fish	RJC	1	0	0	0	38	M	1	0	1	0	0	0	C	0	0	0.6	35	Coarse-grained sediment	0.8	10	25	588	30
198	Flyshoot	13	5	7	13_7	Test fish	RJC	1	1	0	0	45	M	1	1	1	0	0	0	B	0	0	0.6	35	Coarse-grained sediment	0.8	10	25	588	30
199	Flyshoot	13	5	9	13_9	Test fish	RJC	0	1	1	0	83	F	0	0	1	0	0	0	B	0	0	1.2	57	Coarse-grained sediment	1	10	70	574	29
200	Flyshoot	13	5	9	13_9	Test fish	RJC	0	0	1	0	66	F	1	1	1	1	0	1	B	0	0	1.2	57	Coarse-grained sediment	1	10	70	574	29
201	Flyshoot	13	5	14	13_14	Test fish	RJC	1	0	1	0	62	F	0	0	0	0	0	0	A	0	0	0.5	56	Coarse-grained sediment	1	10	71	566	27
202	Flyshoot	13	5	14	13_14	Test fish	RJC	1	1	1	0	73	M	0	0	1	0	0	0	B	0	1	0.5	56	Coarse-grained sediment	1	10	71	254	27
203	Flyshoot	13	5	16	13_16	Test fish	RJC	0	0	1	0	79	F	1	1	1	0	0	0	B	0	0	1.4	53	Sand	1.2	10	80	552	23
204	Flyshoot	13	5	16	13_16	Test fish	RJC	1	1	1	0	84	F	1	1	1	1	0	1	D	0	1	1.4	53	Sand	1.2	10	80	168	23
205	Flyshoot	13	5	16	13_16	Test fish	RJC	0	1	1	0	76	M	0	1	1	0	0	0	C	0	1	1.4	53	Sand	1.2	10	80	385	23
206	Flyshoot	13	5	16	13_16	Test fish	RJC	1	0	1	0	67	F	0	1	1	0	0	0	B	0	0	1.4	53	Sand	1.2	10	80	552	23
207	Flyshoot	13	5	16	13_16	Test fish	RJC	1	0	0	0	61	F	1	1	1	0	0	0	B	0	0	1.4	53	Sand	1.2	10	80	551	23
208	Flyshoot	13	5	16	13_16	Test fish	RJC	0	0	1	0	62	F	1	1	1	0	0	0	B	0	0	1.4	53	Sand	1.2	10	80	551	23
209	Flyshoot	13	5	17	13_17	Test fish	RJC	1	1	1	0	85	F	0	1	1	1	0	0	B	0	0	1.6	52	Sand	1.2	10	65	550	43
210	Flyshoot	13	5	21	13_21	Test fish	RJC	1	1	1	0	58	F	1	1	0	0	0	1	A	0	0	1	49	Sand	1	10	72	542	17
211	Flyshoot	13	5	21	13_21	Test fish	RJC	1	0	1	0	61	F	0	0	1	1	0	0	A	0	0	1	49	Sand	1	10	72	542	17
212	Flyshoot	13	5	21	13_21	Test fish	RJC	0	1	0	0	61	F	0	0	1	0	0	1	A	0	0	1	49	Sand	1	10	72	542	17
213	Flyshoot	13	5	21	13_21	Test fish	RJC	1	0	1	0	58	F	1	0	0	1	0	0	A	0	0	1	49	Sand	1	10	72	542	17
214	Flyshoot	13	5	21	13_21	Test fish	RJC	1	0	1	0	54	M	0	0	1	0	0	0	A	0	0	1	49	Sand	1	10	72	542	17
215	Flyshoot	13	5	22	13_22	Test fish	RJC	0	0	1	0	67	F	0	0	1	0	0	0	A	0	0	1.2	49	Sand	1	10	72	540	20
216	Flyshoot	13	5	22	13_22	Test fish	RJC	1	1	1	0	56	F	0	0	1	0	0	0	A	0	0	1.2	49	Sand	1	10	72	540	20
217	Beam trawl	14	4	3	14_3	Test fish	RJC	1	1	0	0	48	F	0	0	1	1	0	1	C	0	1	6.2	24	Sand	0.2	11.3	125	125	22
218	Beam trawl	14	4	3	14_3	Test fish	RJC	1	1	0	0	32	F	1	0	1	0	0	0	B	0	1	6.2	24	Sand	0.2	11.3	125	125	22
219	Beam trawl	14	4	3	14_3	Test fish	RJC	1	1	0	0	38	F	1	1	1	0	0	1	B	0	1	6.2	24	Sand	0.2	11.3	125	242	22
220	Beam trawl	14	4	3	14_3	Test fish	RJC	1	1	0	0	54	F	1	1	1	0	0	0	B	0	0	6.2	24	Sand	0.2	11.3	125	604	22
221	Beam trawl	14	4	3	14_3	Test fish	RJM	1	1	1	1	46	M	0	1	1	0	0	0	D	1	1	6.2	24	Sand	0.2	11.3	125	0	22
222	Beam trawl	14	4	4	14_4	Test fish	RJC	1	1	1	1	60	F	1	0	1	1	0	0	D	1	1	6.2	29	Sand	0.5	11.3	125	0	27
223	Beam trawl	14	4	4	14_4	Test fish	RJC	1	1	0	0	29	F	0	0	1	0	0	0	A	0	0	6.2	29	Sand	0.5	11.3	125	601	27
224	Beam trawl	14	4	4	14_4	Test fish	RJC	1	1	0	0	54	M	0	1	1	0	0	1	B	0	1	6.2	29	Sand	0.5	11.3	125	290	27
225	Beam trawl	14	4	4	14_4	Test fish	RJC	1	1	1	1	36	M	0	1	1	1	0	0	D	1	1	6.2	29	Sand	0.5	11.3	125	0	27
226	Beam trawl	14	4	4	14_4	Test fish	RJC	1	1	0	0	19	F	1	0	1	0	0	0	C	0	0	6.2	29	Sand	0.5	11.3	125	601	27
227	Beam trawl	14	4	4	14_4	Test fish	RJM	1	1	1	0	40	F	1	1	1	0	0	0	D	0	1	6.2	29	Sand	0.5	11.3	125	34	27
228	Beam trawl	14	4	NA	NA	Control fish	RJM	0	0	0	0	39	M	1	0	0	0	0	0	A	0	0	NA	NA	NA	NA	11.3	NA	601	NA
229	Beam trawl	14	4	NA	NA	Control fish	RJC	0	0	0	0	45	M	1	0	0	0	0	0	A	0	0	NA	NA	NA	NA	11.3	NA	601	NA
230	Beam trawl	14	4	NA	NA	Control fish	RJC	0	0	0	0	33	M	0	0	0	0	0	0	A	0	0	NA	NA	NA	NA	11.3	NA	600	NA
231	Beam trawl	14	4	NA	NA	Control fish	RJM	0	0	0	0	39	M	1	0	0	0	0	0	A	0	0	NA	NA	NA	NA	11.3	NA	601	NA
232	Beam trawl	14	4	NA	NA	Control fish	RJC	0	0	0	0	38	F	0	0	0	0	0	0	A	0	0	NA	NA	NA	NA	11.3	NA	600	NA
233	Beam trawl	14	4	NA	NA	Control fish	RJC	0	0	0	0	39	M	1	0	0	0	0	0	A	0	0	NA	NA	NA	NA	11.3	NA	600	NA
234	Beam trawl	14	4	NA	NA	Control fish	RJC	0	0	0	0	52	F	0	0	0	0	0	0	A	0	0	NA	NA	NA	NA	11.3	NA	601	NA
235	Beam trawl	14	4	NA	NA	Control fish	RJM	0	0	0	0	43	M	0	0	0	0	0	0	A	0	0	NA	NA	NA	NA	11.3	NA	601	NA
236	Beam trawl	14	4	5	14_5	Test fish	RJM	1	1	1	1	42	F	1	1	1	1	0	0	D	1	1	6.2	30	Sand	0.2	11.3	125	0	24
237	Beam trawl	14	4	5	14_5	Test fish	RJC	1	1	1	0	71	F	0	1	1	0	0	0	D	0	0	6.2	30	Sand	0.2	11.3	125	598	24
238	Beam trawl	14	4	5	14_5	Test fish	RJM	0	1	0	0	45	M	0	1	1	0	0	0	B	0	1	6.2	30	Sand	0.2	11.3	125	361	24
239	Beam trawl	14	4	6	14_6	Test fish	RJC	0	0	0	0	52	M	0	1	1	0	0	1	B	0	0	6.2	30	Sand	0.2	11.3	125	597	25
240	Beam trawl	14	4	7	14_7	Test fish	RJC	0	1	0	0	51	F	0	1	1	0	0	1	A	0	0	6.2	30	Sand	0.1	11.3	120	595	28
241	Beam trawl	14	4	7	14_7	Test fish	RJC	1	1	0	0	56	F	0	1	1	1	0	1	C	0	0	6.2	30	Sand	0.1	11.3	120	595	28
242	Beam trawl	14	4	7	14_7	Test fish	RJC	0	1	0	0	52	F	0	1	1	1	0	0	B	0	0	6.2	30	Sand	0.1	11.3	120	595	28
243	Beam trawl	14	4	7	14_7	Test fish	RJM	1	1	0	0	45	M	1	1	0	1	0	0	B	0	0	6.2	30	Sand	0.1	11.3	120	595	28
244	Beam trawl	14	4	7	14_7	Test fish	RJM	0	1	0	0	41	F	1	1	1	0	0	1	B	0	1	6.2	30	Sand	0.1	11.3	120	73	28
245	Beam trawl	14	4	7	14_7	Test fish	RJM	1	1	1	1	45	M	0	1	1	1	0	1	D	1	1	6.2	30	Sand	0.1	11.3	120	0	28
246	Beam trawl	14	4	8	14_8	Test fish	RJC	1	1	0	0	49	F	0	1	1	0	0	0	B	0	0	6.2	30	Sand	0.1	11.3	125	593	19
247	Beam trawl	14	4	8	14_8	Test fish	RJM	1	1	1	1	42	M	0	1	1	1	0	0	D	1	1	6.2	30	Sand	0.1	11.3	125	0	19
248	Beam trawl	14	4	9	14_9	Test fish	RJC	0	1	0	0	36	F	0	1	1	0	0	0	B	0	1	6.2	29	Sand	0.1	11.3	125	227	21
249	Beam trawl	14	4	9	14_9	Test fish	RJC	1	1	0	0	34	M	0	1	1	0	0	0	B	0	0	6.2	29	Sand	0.1	11.3	125	590	21
250	Beam trawl	14	4	9	14_9	Test fish	RJC	1	0	0	0	32	M	1	0	1	0	0	0	B	0	0	6.2	29	Sand	0.1	11.3	125	590	21
251	Beam trawl	14	4	14	14_14	Test fish	RJC	1	0	0	0	36	F	0	0	1	1	0	0	B	0	0	6.2	30	Sand	0.5	11.3	125	579	25
252	Beam trawl	14	4	14	14_14	Test fish	RJC	1	1	1	0	63	F	0	1	1	1	0	0	D	0	1	6.2	30	Sand	0.5	11.3	125	119	25
253	Beam trawl	14	4	14	14_14	Test fish	RJC	1	1	1	0	35	M	1	1	1	1	1	0	D	0	1	6.2	30	Sand	0.5	11.3	125	24	25
254	Beam trawl	14	4	14	14_14	Test fish	RJM	1	1	1	0	43	M	1	1	1	1	1	0	D	0	1	6.2	30	Sand	0.5	11.3	125	24	25
255	Beam trawl	14	4	15	14_15	Test fish	RJC	1	0	0	0	57	F	0	1	1	1	0	1	C	0	0	6.2	28	Sand	0.7	11.3	125	576	19
256	Beam trawl	14	4	15	14_15	Test fish	RJC	1	0	0	0	49	F	0	1	1	0	0	0	B	0	0	6.2	28	Sand	0.7	11.3	125	576	19
257	Beam trawl	14	4	15	14_15	Test fish	RJM	1	1	0	0	47	F	1	1	1	0	0	0	B	0	0	6.2	28	Sand	0.7	11.3	125	576	19
258	Beam trawl	14	4	15	14_15	Test fish	RJC	1	0	0	0	41	M	1	0	1	0	0	0	B	0	0	6.2	28	Sand	0.7	11.3	125	576	19
259	Beam trawl	14	4	16	14_16	Test fish	RJC	1	1	0	0	48	F	0	1	1	0	0	0	B	0	0	6.2	27	Sand	1.1	11.3	125	573	23
260	Beam trawl	14	4	16	14_16	Test fish	RJC	1	1	0	0	45	F	0	1	1	0	0	0	B	0	1	6.2	27	Sand	1.1	11.3	125	94	23
261	Beam trawl	14	4	16	14_16	Test fish	RJM	1	1	0	0	42	F	0	1	1	0	0	0	B	0	1	6.2	27	Sand	1.1	11.3	125	138	23
262	Beam trawl	14	4	16	14_16	Test fish	RJC	1	1	1	0	31	F	0	0	1	0	0	0	C	0	1	6.2	27	Sand	1.1	11.3	125	67	23
263	Beam trawl	14	4	16	14_16	Test fish	RJC	1	0	0	0	54	F	0	1	1	1	0	1	C	0	0	6.2	27	Sand	1.1	11.3	125	573	23
264	Beam trawl	14	4	16	14_16	Test fish	RJC	1	1	1	1	42	M	0	1	1	1	0	0	D	1	1	6.2	27	Sand	1.1	11.3	125	0	23
265	Beam trawl	14	4	17	14_17	Test fish	RJM	1	1	0	0	40	F	0	1	1	0	0	0	B	0	0	6.2	27	Sand	1	11.3	125	571	13
266	Beam trawl	14	4	18	14_18	Test fish	RJC	0	1	0	0	33	F	1	1	1	1	0	0	C	0	1	6.2	27	Sand	1.1	11.3	125	89	23
267	Beam trawl	14	4	19	14_19	Test fish	RJC	1	1	0	0	60	F	0	1	1	0	0	0	B	0	0	6.2	29	Sand	0.9	11.3	125	564	23
268	Beam trawl	14	4	19	14_19	Test fish	RJC	1	1	1	0	31	M	0	0	1	1	0	0	C	0	1	6.2	29	Sand	0.9	11.3	125	11	23
269	Beam trawl	14	4	23	14_23	Test fish	RJM	1	1	1	0	45	F	0	1	1	0	0	0	B	0	0	6.2	27	Sand	0.7	11.3	125	317	17
270	Beam trawl	14	4	23	14_23	Test fish	RJC	1	0	0	0	76	F	0	1	1	0	0	0	B	0	0	6.2	27	Sand	0.7	11.3	125	555	17
271	Beam trawl	14	4	23	14_23	Test fish	RJC	1	1	0	0	74	F	1	1	1	0	0	0	B	0	0	6.2	27	Sand	0.7	11.3	125	555	17
272	Beam trawl	14	4	23	14_23	Test fish	RJC	0	1	0	0	66	M	0	1	1	0	0	0	B	0	1	6.2	27	Sand	0.7	11.3	125	169	17
273	Beam trawl	14	4	26	14_26	Test fish	RJM	1	1	1	0	45	M	1	1	1	0	0	0	C	0	1	6.2	27	Sand	1.1	11.3	125	90	35
274	Beam trawl	14	4	26	14_26	Test fish	RJC	1	1	1	0	33	F	0	1	1	0	0	0	C	0	1	6.2	27	Sand	1.1	11.3	125	43	35
275	Beam trawl	14	4	27	14_27	Test fish	RJM	1	1	1	0	63	F	0	1	1	1	0	0	C	0	0	6.2	27	Sand	1.2	11.3	125	545	20
276	Beam trawl	14	4	33	14_33	Test fish	RJC	1	0	0	0	51	F	1	1	1	1	0	0	B	0	1	6.2	23	Sand	1	11.3	120	384	27
277	Beam trawl	14	4	33	14_33	Test fish	RJC	1	1	0	0	53	F	1	1	1	1	0	0	B	0	0	6.2	23	Sand	1	11.3	120	532	27
278	Beam trawl	14	4	33	14_33	Test fish	RJC	1	1	1	1	66	F	0	1	1	0	0	0	D	1	1	6.2	23	Sand	1	11.3	120	0	27
279	Beam trawl	14	4	33	14_33	Test fish	RJC	1	0	0	0	35	M	0	0	1	0	0	0	A	0	0	6.2	23	Sand	1	11.3	120	531	27
280	Beam trawl	14	4	33	14_33	Test fish	RJC	1	1	1	0	37	M	0	1	1	1	0	0	D	0	0	6.2	23	Sand	1	11.3	120	531	27
281	Beam trawl	14	4	33	14_33	Test fish	RJC	1	1	1	1	33	M	0	1	1	0	0	0	D	1	1	6.2	23	Sand	1	11.3	120	0	27
282	Beam trawl	14	4	34	14_34	Test fish	RJC	1	0	0	0	35	F	1	1	1	0	0	0	B	0	0	6.2	25	Sand	0.7	11.3	125	527	27
283	Beam trawl	14	4	35	14_35	Test fish	RJC	1	1	1	0	36	F	1	1	1	1	0	0	D	0	0	6.2	25	Sand	0.5	11.3	125	525	23
284	Beam trawl	14	4	35	14_35	Test fish	RJC	1	1	1	0	42	M	0	1	1	1	0	0	C	0	0	6.2	25	Sand	0.5	11.3	125	525	23
285	Beam trawl	14	4	35	14_35	Test fish	RJM	1	0	0	0	45	M	0	1	0	0	0	0	B	0	0	6.2	25	Sand	0.5	11.3	125	477	23
286	Beam trawl	14	4	35	14_35	Test fish	RJC	0	1	0	0	62	F	0	1	0	1	0	0	B	0	0	6.2	25	Sand	0.5	11.3	125	525	23
287	Beam trawl	14	4	35	14_35	Test fish	RJC	0	0	0	0	39	F	0	0	1	0	0	0	A	0	0	6.2	25	Sand	0.5	11.3	125	525	23
288	Beam trawl	14	4	37	14_37	Test fish	RJM	1	1	0	0	49	F	1	1	1	0	0	0	B	0	0	6.2	24	Sand	0.4	11.3	145	520	20
289	Flyshoot	15	5	NA	NA	Control fish	RJM	0	0	0	0	55	F	0	1	0	0	0	0	A	0	0	NA	NA	NA	NA	16	NA	523	NA
290	Flyshoot	15	5	NA	NA	Control fish	RJM	0	0	0	0	34	M	0	0	0	0	0	0	A	0	0	NA	NA	NA	NA	16	NA	599	NA
291	Flyshoot	15	5	NA	NA	Control fish	RJM	0	0	0	0	47	F	0	1	0	0	0	0	A	0	0	NA	NA	NA	NA	16	NA	599	NA
292	Flyshoot	15	5	NA	NA	Control fish	RJM	0	0	0	0	39	M	0	0	0	0	0	0	A	0	0	NA	NA	NA	NA	16	NA	600	NA
293	Flyshoot	15	5	NA	NA	Control fish	RJC	0	0	0	0	34	M	0	0	0	0	0	0	A	0	0	NA	NA	NA	NA	16	NA	571	NA
294	Flyshoot	15	5	NA	NA	Control fish	RJC	0	0	0	0	46	M	0	0	0	0	0	0	A	0	0	NA	NA	NA	NA	16	NA	600	NA
295	Flyshoot	15	5	NA	NA	Control fish	RJC	0	0	0	0	56	F	0	0	0	0	0	0	A	0	0	NA	NA	NA	NA	16	NA	600	NA
296	Flyshoot	15	5	NA	NA	Control fish	RJC	0	0	0	0	57	F	0	0	0	0	0	0	A	0	0	NA	NA	NA	NA	16	NA	600	NA
297	Flyshoot	15	5	3	15_3	Test fish	RJM	1	1	0	0	41	M	1	1	1	1	0	0	B	0	0	0.5	40	Sand	1.4	16	75	599	34
298	Flyshoot	15	5	3	15_3	Test fish	RJM	1	1	1	0	53	M	1	1	1	1	0	0	C	0	0	0.5	40	Sand	1.4	16	75	599	34
299	Flyshoot	15	5	8	15_8	Test fish	RJM	1	1	0	0	50	M	1	1	1	1	0	0	B	0	0	0.8	46	Sand	0.8	16	67	582	23
300	Flyshoot	15	5	8	15_8	Test fish	RJM	1	1	0	0	40	F	0	1	0	0	0	0	A	0	0	0.8	46	Sand	0.8	16	67	582	23
301	Flyshoot	15	5	8	15_8	Test fish	RJM	1	1	1	0	42	M	1	1	1	1	0	0	B	0	0	0.8	46	Sand	0.8	16	67	582	23
302	Flyshoot	15	5	8	15_8	Test fish	RJM	1	1	0	0	40	M	0	0	0	0	0	0	A	0	0	0.8	46	Sand	0.8	16	67	582	23
303	Flyshoot	15	5	8	15_8	Test fish	RJM	1	1	1	0	52	F	0	1	0	0	0	0	A	0	0	0.8	46	Sand	0.8	16	67	582	23
304	Flyshoot	15	5	8	15_8	Test fish	RJM	1	1	0	0	50	F	0	1	1	1	0	0	B	0	0	0.8	46	Sand	0.8	16	67	582	23
305	Flyshoot	15	5	8	15_8	Test fish	RJM	1	1	1	0	47	M	0	1	1	1	0	0	C	0	0	0.8	46	Sand	0.8	16	67	582	23
306	Flyshoot	15	5	8	15_8	Test fish	RJM	1	1	1	0	41	M	1	1	1	1	0	1	C	0	0	0.8	46	Sand	0.8	16	67	529	23
307	Flyshoot	15	5	8	15_8	Test fish	RJM	1	1	0	0	48	M	1	1	1	1	0	0	C	0	0	0.8	46	Sand	0.8	16	67	582	23
308	Flyshoot	15	5	8	15_8	Test fish	RJM	1	0	0	0	47	F	1	1	1	1	0	0	B	0	0	0.8	46	Sand	0.8	16	67	582	23
309	Flyshoot	15	5	8	15_8	Test fish	RJM	1	1	0	0	42	F	1	1	1	1	0	0	B	0	0	0.8	46	Sand	0.8	16	67	581	23
310	Flyshoot	15	5	8	15_8	Test fish	RJC	1	0	0	0	50	F	0	1	1	1	0	0	B	0	0	0.8	46	Sand	0.8	16	67	582	23
311	Flyshoot	15	5	12	15_12	Test fish	RJM	1	0	1	0	40	F	1	1	1	1	0	0	B	0	0	0.8	53	Muddy	0.5	16	45	574	25
312	Flyshoot	15	5	23	15_23	Test fish	RJM	1	0	1	0	48	F	1	1	1	1	0	0	B	0	0	0.8	35	Coarse-grained sediment	0.4	16	72	548	23
313	Beam trawl	16	4	3	16_3	Test fish	RJC	1	0	0	0	35	F	0	0	1	1	0	0	A	0	0	6.1	26	Sand	0.5	15.6	125	601	26
314	Beam trawl	16	4	3	16_3	Test fish	RJC	0	0	0	0	44	F	0	1	1	1	0	0	B	0	0	6.1	26	Sand	0.5	15.6	125	601	26
315	Beam trawl	16	4	3	16_3	Test fish	RJC	1	1	0	0	55	M	0	1	1	1	0	0	C	0	1	6.1	26	Sand	0.5	15.6	125	383	26
316	Beam trawl	16	4	3	16_3	Test fish	RJC	1	1	0	0	36	F	1	0	1	0	0	0	B	0	0	6.1	26	Sand	0.5	15.6	125	601	26
317	Beam trawl	16	4	3	16_3	Test fish	RJC	1	0	0	0	46	M	1	1	1	0	0	0	B	0	0	6.1	26	Sand	0.5	15.6	125	601	26
318	Beam trawl	16	4	3	16_3	Test fish	RJM	1	0	0	0	37	M	1	1	1	0	0	0	B	0	1	6.1	26	Sand	0.5	15.6	125	167	26
319	Beam trawl	16	4	3	16_3	Test fish	RJM	0	0	0	0	45	M	0	1	1	0	0	0	A	0	0	6.1	26	Sand	0.5	15.6	125	407	26
320	Beam trawl	16	4	3	16_3	Test fish	RJM	0	0	0	0	45	M	0	1	1	0	0	0	B	0	0	6.1	26	Sand	0.5	15.6	125	263	26
321	Beam trawl	16	4	3	16_3	Test fish	RJM	1	1	0	0	40	M	1	1	0	1	0	0	C	0	1	6.1	26	Sand	0.5	15.6	125	30	26
322	Beam trawl	16	4	3	16_3	Test fish	RJM	1	0	0	0	52	F	0	1	0	1	0	0	B	0	0	6.1	26	Sand	0.5	15.6	125	600	26
323	Beam trawl	16	4	NA	NA	Control fish	RJC	0	0	0	0	46	M	0	0	0	0	0	0	A	0	0	NA	NA	NA	NA	15.6	NA	600	NA
324	Beam trawl	16	4	NA	NA	Control fish	RJM	0	0	0	0	38	F	1	0	0	0	0	0	A	0	0	NA	NA	NA	NA	15.6	NA	601	NA
325	Beam trawl	16	4	NA	NA	Control fish	RJM	0	0	0	0	42	F	1	0	0	0	0	0	A	0	0	NA	NA	NA	NA	15.6	NA	600	NA
326	Beam trawl	16	4	NA	NA	Control fish	RJM	0	0	0	0	49	F	0	0	0	0	0	0	A	0	0	NA	NA	NA	NA	15.6	NA	601	NA
327	Beam trawl	16	4	4	16_4	Test fish	RJC	0	1	0	0	38	M	0	1	1	0	0	0	A	0	0	6.1	24	Sand	0.5	15.6	125	598	22
328	Beam trawl	16	4	4	16_4	Test fish	RJC	1	1	0	0	38	F	0	1	1	0	0	0	B	0	0	6.1	24	Sand	0.5	15.6	125	599	22
329	Beam trawl	16	4	4	16_4	Test fish	RJC	1	1	0	0	48	M	0	1	1	1	0	0	B	0	0	6.1	24	Sand	0.5	15.6	125	381	22
330	Beam trawl	16	4	4	16_4	Test fish	RJC	1	1	0	0	49	F	0	1	1	0	0	0	B	0	0	6.1	24	Sand	0.5	15.6	125	599	22
331	Beam trawl	16	4	4	16_4	Test fish	RJC	1	0	0	0	47	M	1	1	1	1	0	0	C	0	0	6.1	24	Sand	0.5	15.6	125	599	22
332	Beam trawl	16	4	4	16_4	Test fish	RJC	0	0	0	0	67	F	0	1	1	0	0	0	B	0	0	6.1	24	Sand	0.5	15.6	125	600	22
333	Beam trawl	16	4	4	16_4	Test fish	RJM	1	0	0	0	32	F	1	1	0	0	0	0	B	0	1	6.1	24	Sand	0.5	15.6	125	76	22
334	Beam trawl	16	4	4	16_4	Test fish	RJM	1	0	0	0	48	M	0	1	1	0	0	0	B	0	0	6.1	24	Sand	0.5	15.6	125	599	22
335	Beam trawl	16	4	4	16_4	Test fish	RJM	0	0	0	0	33	F	0	1	0	0	0	0	A	0	0	6.1	24	Sand	0.5	15.6	125	599	22
337	Beam trawl	16	4	4	16_4	Test fish	RJM	1	0	0	0	51	F	0	1	1	1	0	0	B	0	0	6.1	24	Sand	0.5	15.6	125	599	22
338	Beam trawl	16	4	5	16_5	Test fish	RJC	1	0	0	0	40	M	0	1	1	0	0	0	B	0	0	6.1	26	Sand	0.2	15.6	125	596	24
339	Beam trawl	16	4	5	16_5	Test fish	RJC	1	0	0	0	55	F	1	1	1	0	0	0	C	0	0	6.1	26	Sand	0.2	15.6	125	596	24
340	Beam trawl	16	4	5	16_5	Test fish	RJC	1	0	0	0	48	F	0	1	1	0	0	0	B	0	0	6.1	26	Sand	0.2	15.6	125	596	24
341	Beam trawl	16	4	5	16_5	Test fish	RJC	0	0	0	0	44	M	0	1	1	1	0	0	B	0	0	6.1	26	Sand	0.2	15.6	125	596	24
342	Beam trawl	16	4	5	16_5	Test fish	RJC	1	0	0	0	53	F	0	1	1	0	0	0	B	0	0	6.1	26	Sand	0.2	15.6	125	597	24
343	Beam trawl	16	4	5	16_5	Test fish	RJC	1	0	0	0	79	F	1	1	0	0	0	0	B	0	0	6.1	26	Sand	0.2	15.6	125	598	24
344	Beam trawl	16	4	5	16_5	Test fish	RJM	0	0	0	0	47	F	1	1	1	0	0	0	B	0	0	6.1	26	Sand	0.2	15.6	125	596	24
345	Beam trawl	16	4	5	16_5	Test fish	RJM	0	1	0	0	47	M	0	1	1	0	0	0	B	0	0	6.1	26	Sand	0.2	15.6	125	596	24
346	Beam trawl	16	4	5	16_5	Test fish	RJC	1	1	1	1	39	M	0	1	1	1	0	0	D	1	1	6.1	26	Sand	0.2	15.6	125	0	24
347	Beam trawl	16	4	5	16_5	Test fish	RJC	1	1	1	1	30	M	0	0	1	1	0	0	D	1	1	6.1	26	Sand	0.2	15.6	125	0	24
348	Beam trawl	16	4	NA	NA	Control fish	RJC	0	0	0	0	35	M	1	0	0	0	0	0	A	0	0	NA	NA	NA	NA	15.6	NA	596	NA
349	Beam trawl	16	4	NA	NA	Control fish	RJC	0	0	0	0	36	F	0	0	0	0	0	0	A	0	0	NA	NA	NA	NA	15.6	NA	596	NA
350	Beam trawl	16	4	NA	NA	Control fish	RJM	0	1	0	0	43	M	0	0	0	0	0	0	A	0	0	NA	NA	NA	NA	15.6	NA	596	NA
351	Beam trawl	16	4	NA	NA	Control fish	RJC	0	0	0	0	40	F	0	0	0	0	0	0	A	0	0	NA	NA	NA	NA	15.6	NA	595	NA
352	Beam trawl	16	4	6	16_6	Test fish	RJC	1	1	0	0	34	M	0	1	1	1	0	0	C	0	1	6.1	27.5	Sand	0.2	15.6	125	23	22
353	Beam trawl	16	4	6	16_6	Test fish	RJC	1	1	1	1	34	M	0	1	1	1	0	0	D	1	1	6.1	27.5	Sand	0.2	15.6	125	0	22
354	Beam trawl	16	4	6	16_6	Test fish	RJC	1	1	1	1	35	M	0	1	1	1	0	0	D	0	1	6.1	27.5	Sand	0.2	15.6	125	23	22
355	Beam trawl	16	4	6	16_6	Test fish	RJC	1	1	0	0	72	M	0	1	1	1	0	0	D	0	1	6.1	27.5	Sand	0.2	15.6	125	112	22
356	Beam trawl	16	4	6	16_6	Test fish	RJC	1	1	0	0	47	M	0	1	1	1	0	0	C	0	0	6.1	27.5	Sand	0.2	15.6	125	593	22
357	Beam trawl	16	4	6	16_6	Test fish	RJC	1	1	1	0	38	M	0	1	1	1	0	0	D	0	1	6.1	27.5	Sand	0.2	15.6	125	62	22
358	Beam trawl	16	4	6	16_6	Test fish	RJC	1	1	0	0	32	F	0	0	1	1	0	0	C	0	1	6.1	27.5	Sand	0.2	15.6	125	23	22
359	Beam trawl	16	4	6	16_6	Test fish	RJM	1	0	0	0	36	M	1	1	1	1	0	0	C	0	0	6.1	27.5	Sand	0.2	15.6	125	594	22
360	Beam trawl	16	4	7	16_7	Test fish	RJM	1	1	0	0	40	M	0	1	1	0	0	0	B	0	0	6.1	27.5	Sand	0.3	15.6	125	398	23
361	Beam trawl	16	4	7	16_7	Test fish	RJM	1	1	1	0	52	F	1	1	1	1	0	0	C	0	1	6.1	27.5	Sand	0.3	15.6	125	60	23
362	Beam trawl	16	4	7	16_7	Test fish	RJM	1	1	1	0	32	F	0	1	1	0	0	0	C	0	1	6.1	27.5	Sand	0.3	15.6	125	38	23
363	Beam trawl	16	4	7	16_7	Test fish	RJM	1	1	0	0	31	F	0	1	1	1	0	0	C	0	1	6.1	27.5	Sand	0.3	15.6	125	206	23
364	Beam trawl	16	4	13	16_13	Test fish	RJM	1	1	1	0	38	F	0	1	1	1	0	0	D	0	1	6.1	30	Sand	0.6	15.6	125	7	21
365	Beam trawl	16	4	13	16_13	Test fish	RJM	1	1	1	1	35	F	1	1	1	1	0	0	D	1	1	6.1	30	Sand	0.6	15.6	125	0	21
366	Beam trawl	16	4	13	16_13	Test fish	RJM	1	1	0	0	50	M	1	1	1	1	0	0	C	0	1	6.1	30	Sand	0.6	15.6	125	33	21
367	Beam trawl	16	4	13	16_13	Test fish	RJM	1	1	1	1	33	M	1	1	1	1	0	0	D	1	1	6.1	30	Sand	0.6	15.6	125	0	21
368	Beam trawl	16	4	14	16_14	Test fish	RJM	1	1	1	0	52	M	0	1	1	0	0	0	C	0	1	6.1	26	Sand	0.6	15.6	120	22	21
369	Beam trawl	16	4	14	16_14	Test fish	RJC	1	0	0	0	72	F	1	1	1	1	0	0	C	0	0	6.1	26	Sand	0.6	15.6	120	576	21
370	Beam trawl	16	4	14	16_14	Test fish	RJC	1	0	0	0	81	F	1	0	1	0	0	0	B	0	0	6.1	26	Sand	0.6	15.6	120	576	21
371	Beam trawl	16	4	14	16_14	Test fish	RJC	1	0	0	0	67	F	1	1	1	0	0	0	B	0	0	6.1	26	Sand	0.6	15.6	120	576	21
372	Beam trawl	16	4	17	16_17	Test fish	RJM	1	1	1	0	47	F	1	1	1	1	0	0	D	0	1	6.1	25	Sand	0.7	15.6	120	16	19
373	Beam trawl	16	4	17	16_17	Test fish	RJC	1	1	0	0	38	F	1	1	1	1	0	0	C	0	0	6.1	25	Sand	0.7	15.6	120	351	19
374	Beam trawl	16	4	18	16_18	Test fish	RJC	0	0	0	0	50	M	0	1	1	0	0	0	B	0	0	6.1	29	Sand	0.6	15.6	125	566	23
375	Beam trawl	16	4	18	16_18	Test fish	RJC	1	0	0	0	45	M	1	1	1	0	0	0	B	0	0	6.1	29	Sand	0.6	15.6	125	566	23
376	Beam trawl	16	4	18	16_18	Test fish	RJM	1	1	1	0	52	F	0	1	1	1	0	0	D	0	1	6.1	29	Sand	0.6	15.6	125	13	23
377	Beam trawl	16	4	26	16_26	Test fish	RJM	1	1	1	0	30	F	1	1	1	0	0	0	D	0	1	6.1	27	Sand	0.3	15.6	120	17	21
378	Beam trawl	16	4	26	16_26	Test fish	RJM	1	1	0	0	43	M	0	1	1	0	0	0	B	0	1	6.1	27	Sand	0.3	15.6	120	44	21
379	Beam trawl	16	4	26	16_26	Test fish	RJM	1	1	1	0	49	M	0	1	1	0	0	0	C	0	1	6.1	27	Sand	0.3	15.6	120	66	21
380	Beam trawl	16	4	26	16_26	Test fish	RJM	1	1	1	0	51	F	0	1	1	0	0	0	C	0	1	6.1	27	Sand	0.3	15.6	120	44	21
381	Beam trawl	16	4	34	16_34	Test fish	RJC	1	1	0	0	42	F	1	1	1	0	0	0	B	0	0	6.1	26.5	Sand	0.2	15.6	125	529	21
382	Beam trawl	16	4	34	16_34	Test fish	RJC	1	1	1	0	45	M	0	1	1	1	0	0	D	0	1	6.1	26.5	Sand	0.2	15.6	125	72	21
383	Beam trawl	16	4	34	16_34	Test fish	RJC	1	1	0	0	44	M	0	1	1	0	0	0	B	0	0	6.1	26.5	Sand	0.2	15.6	125	529	21
384	Beam trawl	16	4	34	16_34	Test fish	RJC	1	0	0	0	38	M	0	1	1	0	0	0	C	0	1	6.1	26.5	Sand	0.2	15.6	125	96	21
385	Flyshoot	17	5	NA	NA	Control fish	RJM	0	0	0	0	41	F	0	0	0	0	0	0	A	0	0	NA	NA	NA	NA	20.2	NA	601	NA
386	Flyshoot	17	5	NA	NA	Control fish	RJM	0	1	0	0	41	M	0	0	0	0	0	0	A	0	0	NA	NA	NA	NA	20.2	NA	601	NA
387	Flyshoot	17	5	NA	NA	Control fish	RJC	0	0	0	0	49	F	0	0	0	0	0	0	A	0	0	NA	NA	NA	NA	20.2	NA	601	NA
388	Flyshoot	17	5	NA	NA	Control fish	RJC	0	0	0	0	45	M	0	0	0	0	0	0	A	0	0	NA	NA	NA	NA	20.2	NA	601	NA
389	Flyshoot	17	5	NA	NA	Control fish	RJC	0	0	0	0	47	M	0	0	0	0	0	0	A	0	0	NA	NA	NA	NA	20.2	NA	600	NA
390	Flyshoot	17	5	NA	NA	Control fish	RJC	0	0	0	0	41	M	0	0	0	0	0	0	A	0	0	NA	NA	NA	NA	20.2	NA	600	NA
391	Flyshoot	17	5	NA	NA	Control fish	RJM	0	0	0	0	41	M	1	0	0	0	0	0	A	0	0	NA	NA	NA	NA	20.2	NA	600	NA
392	Flyshoot	17	5	NA	NA	Control fish	RJM	0	0	0	0	40	F	0	0	0	0	0	0	A	0	0	NA	NA	NA	NA	20.2	NA	600	NA
393	Flyshoot	17	5	1	17_1	Test fish	RJC	0	0	1	0	60	F	0	1	1	1	0	0	B	0	0	1,5	40	Sand	1	20.2	70	601	20
394	Flyshoot	17	5	3	17_3	Test fish	RJC	1	0	1	0	56	M	0	1	1	1	0	0	B	0	0	0,5	41	Sand	1	20.2	65	598	35
395	Flyshoot	17	5	3	17_3	Test fish	RJC	1	1	1	0	68	M	0	1	1	1	0	0	C	0	0	0,5	41	Sand	1	20.2	65	598	35
397	Flyshoot	17	5	3	17_3	Test fish	RJC	1	1	1	0	39	M	1	0	0	1	0	0	B	0	0	0,5	41	Sand	1	20.2	65	598	35
398	Flyshoot	17	5	3	17_3	Test fish	RJC	0	1	0	0	38	M	1	0	1	1	0	1	C	0	1	0,5	41	Sand	1	20.2	65	56	35
399	Flyshoot	17	5	3	17_3	Test fish	RJC	1	1	1	1	61	M	1	1	1	1	0	1	D	1	1	0,5	41	Sand	1	20.2	65	0	35
406	Flyshoot	17	5	7	17_7	Test fish	RJM	1	1	1	0	52	M	1	1	0	1	0	0	B	0	1	1,2	40	Coarse-grained sediment	1.4	20.2	120	40	31
409	Flyshoot	17	5	9	17_9	Test fish	RJC	1	1	1	1	75	F	0	1	1	1	1	0	D	1	1	1,2	40	Coarse-grained sediment	1.3	20.2	60	0	27
410	Flyshoot	17	5	10	17_10	Test fish	RJC	1	1	0	0	37	M	1	0	0	1	0	0	B	0	0	1	32	Sand	0.5	20.2	60	577	20
411	Flyshoot	17	5	10	17_10	Test fish	RJC	1	1	0	0	42	M	1	1	0	1	0	0	C	0	0	1	32	Sand	0.5	20.2	60	577	20
412	Flyshoot	17	5	10	17_10	Test fish	RJM	0	1	0	0	40	M	1	1	1	1	0	0	B	0	1	1	32	Sand	0.5	20.2	60	25	20
413	Flyshoot	17	5	10	17_10	Test fish	RJM	0	1	1	0	39	F	1	0	1	1	0	1	C	0	1	1	32	Sand	0.5	20.2	60	25	20
414	Flyshoot	17	5	10	17_10	Test fish	RJC	1	0	0	0	49	F	0	0	1	1	0	1	B	0	1	1	32	Sand	0.5	20.2	60	241	20
415	Flyshoot	17	5	10	17_10	Test fish	RJC	1	0	1	0	42	F	1	1	1	1	0	1	C	0	1	1	32	Sand	0.5	20.2	60	48	20
416	Flyshoot	17	5	10	17_10	Test fish	RJM	1	1	1	1	40	M	0	1	1	1	0	0	D	1	1	1	32	Sand	0.5	20.2	60	0	20
418	Flyshoot	17	5	16	17_16	Test fish	RJC	1	1	1	1	37	F	1	1	1	1	0	1	D	1	1	0,6	40	Sand	0.2	20.2	55	0	35
419	Flyshoot	17	5	16	17_16	Test fish	RJC	0	1	0	0	48	M	0	1	1	1	0	0	B	0	0	0,6	40	Sand	0.2	20.2	55	568	35
420	Flyshoot	17	5	17	17_17	Test fish	RJC	1	0	0	0	51	M	1	1	1	1	0	0	C	0	0	0,5	38	Sand	0.2	20.2	66	567	21
421	Flyshoot	17	5	17	17_17	Test fish	RJC	1	1	0	0	44	F	1	1	1	1	0	0	C	0	0	0,5	38	Sand	0.2	20.2	66	567	21
423	Flyshoot	17	5	18	17_18	Test fish	RJC	1	0	0	0	46	M	0	0	0	1	0	0	B	0	0	0,6	34	Coarse-grained sediment	0.4	20.2	72	553	17
424	Flyshoot	17	5	18	17_18	Test fish	RJC	1	0	1	0	47	M	0	0	0	1	0	0	B	0	0	0,6	34	Coarse-grained sediment	0.4	20.2	72	553	17
425	Flyshoot	17	5	18	17_18	Test fish	RJC	1	1	1	0	70	M	0	1	1	0	0	0	C	0	0	0,6	34	Coarse-grained sediment	0.4	20.2	72	553	17
427	Flyshoot	17	5	18	17_18	Test fish	RJM	1	0	1	0	39	M	1	0	0	1	0	0	B	0	0	0,6	34	Coarse-grained sediment	0.4	20.2	72	553	17
428	Flyshoot	17	5	18	17_18	Test fish	RJM	1	1	0	0	53	F	1	1	0	0	0	0	B	0	1	0,6	34	Coarse-grained sediment	0.4	20.2	72	10	17
429	Flyshoot	17	5	19	17_19	Test fish	RJC	1	1	1	1	42	M	1	0	1	1	0	0	D	1	1	0,1	32	Sand	0.4	20.2	63	0	15
430	Flyshoot	17	5	19	17_19	Test fish	RJC	1	0	1	0	37	M	0	0	1	1	0	0	B	0	1	0,1	32	Sand	0.4	20.2	63	30	15
431	Flyshoot	17	5	19	17_19	Test fish	RJC	1	0	1	0	56	M	1	0	0	0	0	1	B	0	0	0,1	32	Sand	0.4	20.2	63	552	15
432	Flyshoot	17	5	19	17_19	Test fish	RJC	1	1	1	1	78	F	1	1	1	1	1	1	D	1	1	0,1	32	Sand	0.4	20.2	63	0	15
433	Flyshoot	17	5	19	17_19	Test fish	RJC	0	1	0	0	52	M	0	1	0	1	0	0	B	0	0	0,1	32	Sand	0.4	20.2	63	552	15
435	Flyshoot	17	5	20	17_20	Test fish	RJC	1	1	1	0	52	F	1	1	1	1	0	1	C	0	1	1,2	20	Sand	0.3	20.2	58	118	25
439	Flyshoot	17	5	21	17_21	Test fish	RJC	1	1	0	0	67	M	1	1	1	0	0	0	C	0	1	1	28	Coarse-grained sediment	0.3	20.2	66	7	22
440	Flyshoot	17	5	21	17_21	Test fish	RJC	0	1	0	0	44	F	0	0	1	0	1	0	B	0	0	1	28	Coarse-grained sediment	0.3	20.2	66	549	22
441	Flyshoot	17	5	21	17_21	Test fish	RJC	1	1	1	1	75	F	0	1	1	1	0	1	D	1	1	1	28	Coarse-grained sediment	0.3	20.2	66	0	22
442	Flyshoot	17	5	21	17_21	Test fish	RJC	0	0	0	0	50	M	1	1	1	0	0	0	B	0	0	1	28	Coarse-grained sediment	0.3	20.2	66	549	22
443	Flyshoot	17	5	22	17_22	Test fish	RJC	0	1	0	0	40	F	0	0	0	0	0	1	B	0	1	0,8	31	Coarse-grained sediment	0.3	20.2	65	163	15
444	Flyshoot	17	5	22	17_22	Test fish	RJC	1	0	1	0	47	M	1	0	1	0	0	0	B	0	0	0,8	31	Coarse-grained sediment	0.3	20.2	65	547	15
446	Flyshoot	17	5	24	17_24	Test fish	RJC	1	0	0	0	48	F	1	0	1	1	0	1	B	0	0	0,6	25	Sand	1	20.2	80	543	22
447	Flyshoot	17	5	24	17_24	Test fish	RJC	1	0	1	0	67	F	0	1	1	0	0	0	B	0	0	0,6	25	Sand	1	20.2	80	543	22
448	Flyshoot	17	5	24	17_24	Test fish	RJC	1	0	0	0	34	M	0	0	0	1	0	0	A	0	0	0,6	25	Sand	1	20.2	80	543	22
449	Flyshoot	17	5	24	17_24	Test fish	RJC	0	0	0	0	40	F	0	0	0	1	0	0	A	0	1	0,6	25	Sand	1	20.2	80	206	22
450	Flyshoot	17	5	24	17_24	Test fish	RJC	1	1	0	0	45	F	1	1	1	1	0	0	B	0	0	0,6	25	Sand	1	20.2	80	542	22
451	Flyshoot	17	5	28	17_28	Test fish	RJM	1	0	1	0	42	M	0	1	0	1	0	0	B	0	1	1	38	Coarse-grained sediment	0.3	20.2	61	11	23
452	Flyshoot	17	5	28	17_28	Test fish	RJM	1	1	1	0	53	F	0	1	0	1	0	1	B	0	0	1	38	Coarse-grained sediment	0.3	20.2	61	528	23
454	Flyshoot	17	5	30	17_30	Test fish	RJC	1	1	1	0	78	F	0	1	1	1	0	0	B	0	0	0,6	44	Coarse-grained sediment	0.3	20.2	63	525	28
455	Flyshoot	17	5	30	17_30	Test fish	RJC	0	1	0	0	40	F	0	1	1	0	0	0	B	0	0	0,6	44	Coarse-grained sediment	0.3	20.2	63	524	28
456	Flyshoot	17	5	30	17_30	Test fish	RJC	1	1	0	0	41	F	0	0	1	0	0	0	B	0	0	0,6	44	Coarse-grained sediment	0.3	20.2	63	524	28
457	Flyshoot	17	5	30	17_30	Test fish	RJC	1	1	0	0	34	F	0	0	1	0	0	1	B	0	1	0,6	44	Coarse-grained sediment	0.3	20.2	63	140	28
458	Flyshoot	17	5	30	17_30	Test fish	RJC	1	0	1	0	41	M	1	0	1	1	0	0	B	0	1	0,6	44	Coarse-grained sediment	0.3	20.2	63	44	28
460	Flyshoot	17	5	32	17_32	Test fish	RJC	1	1	0	0	37	M	1	0	1	0	0	0	B	0	0	1,6	40	Coarse-grained sediment	0.2	20.2	67	522	20
461	Beam trawl	18	4	14	18_14	Test fish	RJC	1	0	1	0	47	M	0	0	1	1	0	0	D	0	0	6.1	30	Sand	1.4	18.3	120	571	27
462	Beam trawl	18	4	14	18_14	Test fish	RJC	1	1	1	0	40	M	0	0	1	1	0	0	C	0	1	6.1	30	Sand	1.4	18.3	120	89	27
463	Beam trawl	18	4	14	18_14	Test fish	RJC	1	1	1	1	42	F	0	1	1	1	0	0	D	1	1	6.1	30	Sand	1.4	18.3	120	0	27
464	Beam trawl	18	4	14	18_14	Test fish	RJC	1	1	1	1	49	F	0	1	1	1	1	0	D	1	1	6.1	30	Sand	1.4	18.3	120	0	27
465	Beam trawl	18	4	14	18_14	Test fish	RJC	1	1	0	0	46	M	1	0	1	1	0	0	D	0	1	6.1	30	Sand	1.4	18.3	120	377	27
467	Beam trawl	18	4	14	18_14	Test fish	RJM	0	0	0	0	38	M	0	1	1	0	0	0	B	0	0	6.1	30	Sand	1.4	18.3	120	570	27
468	Beam trawl	18	4	14	18_14	Test fish	RJM	1	1	1	1	24	F	0	1	1	1	0	0	D	1	1	6.1	30	Sand	1.4	18.3	120	0	27
469	Beam trawl	18	4	14	18_14	Test fish	RJM	1	1	1	1	40	M	0	1	1	1	0	0	D	1	1	6.1	30	Sand	1.4	18.3	120	0	27
470	Beam trawl	18	4	14	18_14	Test fish	RJM	0	0	0	0	30	M	1	0	1	1	0	0	B	0	0	6.1	30	Sand	1.4	18.3	120	570	27
471	Beam trawl	18	4	14	18_14	Test fish	RJM	1	1	0	0	29	F	0	1	1	1	0	0	D	0	1	6.1	30	Sand	1.4	18.3	120	29	27
472	Beam trawl	18	4	14	18_14	Test fish	RJM	1	0	1	0	33	F	0	0	1	0	0	0	A	0	0	6.1	30	Sand	1.4	18.3	120	570	27
473	Beam trawl	18	4	14	18_14	Test fish	RJM	1	1	0	0	40	M	0	1	1	1	0	0	D	0	0	6.1	30	Sand	1.4	18.3	120	570	27
474	Beam trawl	18	4	14	18_14	Test fish	RJM	1	1	1	0	49	F	0	1	1	1	0	1	D	0	0	6.1	30	Sand	1.4	18.3	120	570	27
475	Beam trawl	18	4	14	18_14	Test fish	RJM	0	0	0	0	52	F	0	1	1	0	0	0	B	0	1	6.1	30	Sand	1.4	18.3	120	353	27
476	Beam trawl	18	4	15	18_15	Test fish	RJM	1	1	1	1	51	F	0	1	1	1	0	0	D	1	1	6.1	31	Sand	1.2	18.3	120	0	33
477	Beam trawl	18	4	15	18_15	Test fish	RJM	1	1	1	1	33	M	1	1	1	1	0	0	D	1	1	6.1	31	Sand	1.2	18.3	120	0	33
478	Beam trawl	18	4	15	18_15	Test fish	RJM	1	1	1	1	55	F	0	1	1	1	0	0	D	1	1	6.1	31	Sand	1.2	18.3	120	0	33
479	Beam trawl	18	4	15	18_15	Test fish	RJM	1	1	1	0	34	M	0	1	1	1	0	0	C	0	1	6.1	31	Sand	1.2	18.3	120	39	33
480	Beam trawl	18	4	15	18_15	Test fish	RJM	1	1	1	1	55	M	0	1	1	1	0	0	D	1	1	6.1	31	Sand	1.2	18.3	120	0	33
481	Beam trawl	18	4	15	18_15	Test fish	RJM	1	1	1	1	51	M	0	1	1	1	0	0	D	1	1	6.1	31	Sand	1.2	18.3	120	0	33
482	Beam trawl	18	4	15	18_15	Test fish	RJM	1	1	1	1	40	F	0	1	1	1	0	0	D	1	1	6.1	31	Sand	1.2	18.3	120	0	33
483	Beam trawl	18	4	15	18_15	Test fish	RJM	0	1	0	0	29	F	0	1	1	1	0	0	D	0	1	6.1	31	Sand	1.2	18.3	120	15	33
484	Beam trawl	18	4	15	18_15	Test fish	RJC	1	1	1	1	55	F	0	0	1	1	1	0	D	1	1	6.1	31	Sand	1.2	18.3	120	0	33
485	Beam trawl	18	4	15	18_15	Test fish	RJC	1	1	1	1	40	M	0	1	1	1	0	0	D	1	1	6.1	31	Sand	1.2	18.3	120	0	33
486	Beam trawl	18	4	15	18_15	Test fish	RJC	1	1	1	1	29	M	0	0	1	1	0	0	D	1	1	6.1	31	Sand	1.2	18.3	120	0	33
487	Beam trawl	18	4	15	18_15	Test fish	RJC	1	1	1	1	46	M	0	0	1	1	0	0	D	1	1	6.1	31	Sand	1.2	18.3	120	0	33
488	Beam trawl	18	4	15	18_15	Test fish	RJC	1	1	1	1	47	M	0	0	1	1	0	0	D	1	1	6.1	31	Sand	1.2	18.3	120	0	33
489	Beam trawl	18	4	27	18_27	Test fish	RJC	1	0	0	0	68	F	0	0	1	1	0	0	C	0	0	6.1	26.8	Sand	0.2	18.3	120	541	21
490	Beam trawl	18	4	27	18_27	Test fish	RJC	1	0	0	0	68	F	1	0	1	1	0	1	C	0	1	6.1	26.8	Sand	0.2	18.3	120	468	21
491	Beam trawl	18	4	27	18_27	Test fish	RJC	1	1	1	1	68	M	0	0	1	1	0	0	D	1	1	6.1	26.8	Sand	0.2	18.3	120	0	21
492	Beam trawl	18	4	27	18_27	Test fish	RJM	1	1	1	0	53	M	1	1	1	1	0	0	D	0	1	6.1	26.8	Sand	0.2	18.3	120	12	21
493	Beam trawl	18	4	27	18_27	Test fish	RJM	0	0	0	0	50	M	0	1	1	1	0	0	C	0	1	6.1	26.8	Sand	0.2	18.3	120	36	21
494	Beam trawl	18	4	34	18_34	Test fish	RJC	1	0	1	0	44	M	0	1	1	1	0	1	D	0	1	6.1	25	Sand	0.4	18.3	115	43	18
495	Beam trawl	18	4	34	18_34	Test fish	RJC	0	0	0	0	29	F	1	0	1	1	0	0	B	0	0	6.1	25	Sand	0.4	18.3	115	524	18
497	Beam trawl	18	4	34	18_34	Test fish	RJM	1	0	0	0	29	M	0	1	1	1	0	0	B	0	0	6.1	25	Sand	0.4	18.3	115	524	18
498	Beam trawl	18	4	34	18_34	Test fish	RJM	0	0	0	0	35	F	1	1	1	0	0	0	B	0	0	6.1	25	Sand	0.4	18.3	115	524	18
499	Beam trawl	18	4	NA	NA	Control fish	RJM	0	0	0	0	48	F	0	0	0	0	0	0	A	0	0	NA	NA	NA	NA	18.1	NA	599	NA
500	Beam trawl	18	4	NA	NA	Control fish	RJM	0	0	0	0	40	M	0	0	0	0	0	0	A	0	0	NA	NA	NA	NA	18.1	NA	599	NA
501	Beam trawl	18	4	NA	NA	Control fish	RJM	0	0	0	0	43	M	0	0	0	0	0	0	A	0	0	NA	NA	NA	NA	18.1	NA	599	NA
502	Beam trawl	18	4	NA	NA	Control fish	RJM	0	0	0	0	40	F	0	0	0	0	0	0	A	0	0	NA	NA	NA	NA	18.1	NA	599	NA
503	Beam trawl	18	4	NA	NA	Control fish	RJC	0	0	0	0	52	M	0	0	0	0	0	0	A	0	0	NA	NA	NA	NA	18.1	NA	598	NA
504	Beam trawl	18	4	NA	NA	Control fish	RJC	0	0	0	0	47	M	0	0	0	0	0	0	A	0	0	NA	NA	NA	NA	18.1	NA	597	NA
505	Beam trawl	18	4	NA	NA	Control fish	RJC	0	0	0	0	43	M	0	0	0	0	0	0	A	0	0	NA	NA	NA	NA	18.1	NA	597	NA
506	Beam trawl	18	4	NA	NA	Control fish	RJC	0	0	0	0	48	M	0	0	0	0	0	1	A	0	0	NA	NA	NA	NA	18.1	NA	597	NA
508	Beam trawl	18	4	3	18_3	Test fish	RJM	1	1	1	0	48	F	0	1	1	1	0	0	D	0	1	6	23	Sand	1.8	18.3	107	22	39
509	Beam trawl	18	4	3	18_3	Test fish	RJM	1	0	0	0	33	F	0	1	1	1	0	0	B	0	0	6	23	Sand	1.8	18.3	107	598	39
510	Beam trawl	18	4	4	18_4	Test fish	RJM	1	1	0	0	43	M	0	1	1	1	0	0	C	0	1	6	23	Sand	1.8	18.3	130	114	18
511	Beam trawl	18	4	4	18_4	Test fish	RJM	1	0	0	0	38	F	0	1	1	1	0	1	C	0	0	6	23	Sand	1.8	18.3	130	595	18
512	Beam trawl	18	4	4	18_4	Test fish	RJM	1	0	0	0	40	F	1	1	1	1	0	0	B	0	0	6	23	Sand	1.8	18.3	130	595	18
513	Beam trawl	18	4	5	18_5	Test fish	RJC	1	1	0	0	53	F	0	0	1	1	0	0	C	0	0	6	24	Sand	1.8	18.3	125	593	26
514	Beam trawl	18	4	6	18_6	Test fish	RJC	1	0	1	0	35	F	1	1	1	1	0	0	C	0	1	6	23	Sand	1.8	18.3	135	61	13
515	Beam trawl	18	4	6	18_6	Test fish	RJC	1	0	0	0	51	M	0	0	1	1	0	0	B	0	0	6	23	Sand	1.8	18.3	135	590	13
516	Beam trawl	18	4	6	18_6	Test fish	RJC	1	1	1	0	58	M	1	1	1	1	0	0	D	0	1	6	23	Sand	1.8	18.3	135	14	13
517	Beam trawl	18	4	6	18_6	Test fish	RJM	1	0	0	0	39	F	0	1	0	0	0	0	A	0	0	6	23	Sand	1.8	18.3	135	590	13
518	Beam trawl	18	4	7	18_7	Test fish	RJC	1	0	0	0	50	M	1	1	1	1	0	1	C	0	0	6.1	23	Sand	1.8	18.3	125	588	15
519	Beam trawl	18	4	7	18_7	Test fish	RJC	0	0	0	0	62	M	0	0	1	1	0	0	D	0	1	6.1	23	Sand	1.8	18.3	125	84	15
520	Beam trawl	18	4	7	18_7	Test fish	RJC	1	1	1	0	61	F	0	0	1	0	0	0	C	0	1	6.1	23	Sand	1.8	18.3	125	562	15
521	Beam trawl	18	4	7	18_7	Test fish	RJC	1	1	0	0	50	F	0	1	1	1	0	1	B	0	0	6.1	23	Sand	1.8	18.3	125	588	15
522	Beam trawl	18	4	7	18_7	Test fish	RJC	1	1	0	0	49	M	0	1	1	1	0	1	C	0	0	6.1	23	Sand	1.8	18.3	125	588	15
523	Beam trawl	18	4	7	18_7	Test fish	RJC	1	0	0	0	30	M	0	1	1	1	0	0	C	0	0	6.1	23	Sand	1.8	18.3	125	588	15
524	Beam trawl	18	4	7	18_7	Test fish	RJC	1	1	1	0	60	F	0	1	1	1	0	0	B	0	1	6.1	23	Sand	1.8	18.3	125	178	15
525	Beam trawl	18	4	7	18_7	Test fish	RJC	1	1	1	0	51	M	0	1	1	1	0	1	D	0	1	6.1	23	Sand	1.8	18.3	125	178	15
526	Beam trawl	18	4	7	18_7	Test fish	RJC	1	1	1	0	48	M	0	0	1	1	0	0	C	0	1	6.1	23	Sand	1.8	18.3	125	107	15
527	Beam trawl	18	4	7	18_7	Test fish	RJC	1	0	0	0	31	M	0	0	1	1	0	0	B	0	0	6.1	23	Sand	1.8	18.3	125	587	15
528	Beam trawl	18	4	7	18_7	Test fish	RJM	1	1	1	0	56	F	0	1	1	1	0	0	C	0	1	6.1	23	Sand	1.8	18.3	125	47	15
529	Beam trawl	18	4	7	18_7	Test fish	RJM	0	0	0	0	31	F	0	1	1	1	0	0	B	0	0	6.1	23	Sand	1.8	18.3	125	587	15
530	Beam trawl	18	4	7	18_7	Test fish	RJM	1	1	1	1	35	M	0	1	1	1	0	0	D	1	1	6.1	23	Sand	1.8	18.3	125	0	15
531	Beam trawl	18	4	7	18_7	Test fish	RJM	1	1	0	0	49	F	0	1	1	1	0	0	B	0	1	6.1	23	Sand	1.8	18.3	125	83	15
532	Beam trawl	18	4	7	18_7	Test fish	RJM	1	1	1	0	45	F	0	1	1	0	0	0	C	0	1	6.1	23	Sand	1.8	18.3	125	11	15
533	Beam trawl	18	4	15	18_15	Test fish	RJC	1	1	1	1	43	M	1	1	1	1	0	1	D	1	1	6.1	31	Sand	1.2	18.3	120	0	33
534	Beam trawl	18	4	15	18_15	Test fish	RJC	1	1	1	0	45	F	1	1	1	1	0	1	D	0	1	6.1	31	Sand	1.2	18.3	120	51	33
535	Beam trawl	18	4	15	18_15	Test fish	RJC	1	1	1	0	49	F	1	1	1	1	0	1	D	0	1	6.1	31	Sand	1.2	18.3	120	38	33
536	Beam trawl	18	4	16	18_16	Test fish	RJC	1	1	1	1	78	F	1	1	1	1	0	0	D	1	1	6.1	30	Sand	1.2	18.3	120	0	19
537	Beam trawl	18	4	16	18_16	Test fish	RJC	1	1	1	1	58	F	1	1	1	1	0	1	D	1	1	6.1	30	Sand	1.2	18.3	120	0	19
538	Beam trawl	18	4	16	18_16	Test fish	RJC	1	1	1	1	53	M	1	0	1	1	0	0	D	1	1	6.1	30	Sand	1.2	18.3	120	0	19
539	Beam trawl	18	4	16	18_16	Test fish	RJC	1	1	1	0	57	M	1	1	1	1	0	0	D	0	1	6.1	30	Sand	1.2	18.3	120	49	19
540	Beam trawl	18	4	16	18_16	Test fish	RJM	1	1	1	0	40	M	1	1	1	1	0	0	D	0	1	6.1	30	Sand	1.2	18.3	120	13	19
541	Beam trawl	18	4	16	18_16	Test fish	RJM	1	1	1	0	54	M	0	1	1	1	0	0	C	0	1	6.1	30	Sand	1.2	18.3	120	85	19
542	Beam trawl	18	4	16	18_16	Test fish	RJM	1	1	1	0	43	F	0	1	1	1	0	0	C	0	1	6.1	30	Sand	1.2	18.3	120	25	19
543	Beam trawl	18	4	16	18_16	Test fish	RJM	1	1	1	0	27	F	1	1	1	0	0	0	B	0	0	6.1	30	Sand	1.2	18.3	120	566	19
544	Beam trawl	18	4	22	18_22	Test fish	RJC	1	1	1	1	36	F	1	0	1	1	0	0	D	1	1	6.1	25	Sand	0.5	18.3	120	0	23
545	Beam trawl	18	4	22	18_22	Test fish	RJC	1	0	1	0	68	M	0	1	1	0	0	0	C	0	0	6.1	25	Sand	0.5	18.3	120	552	23
546	Beam trawl	18	4	22	18_22	Test fish	RJC	1	1	1	0	64	M	0	1	1	1	0	0	C	0	0	6.1	25	Sand	0.5	18.3	120	552	23
547	Beam trawl	18	4	22	18_22	Test fish	RJM	1	1	1	1	31	F	0	1	1	1	0	0	D	1	1	6.1	25	Sand	0.5	18.3	120	0	23
548	Beam trawl	18	4	22	18_22	Test fish	RJM	1	1	1	1	46	F	1	0	1	1	0	0	D	1	1	6.1	25	Sand	0.5	18.3	120	0	23
549	Beam trawl	18	4	22	18_22	Test fish	RJM	1	0	0	0	55	F	0	0	1	0	0	0	A	0	0	6.1	25	Sand	0.5	18.3	120	552	23
550	Beam trawl	18	4	23	18_23	Test fish	RJM	1	1	1	1	35	M	0	1	1	1	0	0	D	1	1	6.1	25	Sand	0.4	18.3	125	0	30
551	Beam trawl	18	4	23	18_23	Test fish	RJC	1	0	0	0	29	M	0	0	1	0	0	1	B	0	1	6.1	25	Sand	0.4	18.3	125	69	30
552	Beam trawl	18	4	24	18_24	Test fish	RJC	1	1	1	0	27	F	0	0	1	1	0	0	D	0	0	6.1	27	Sand	0.3	18.3	110	548	30
553	Beam trawl	18	4	24	18_24	Test fish	RJM	1	0	0	0	37	F	0	1	1	1	0	0	B	0	0	6.1	27	Sand	0.3	18.3	110	548	30
554	Beam trawl	18	4	26	18_26	Test fish	RJC	1	1	1	0	79	F	1	0	1	1	0	0	C	0	0	6.1	27	Sand	0.3	18.3	120	543	24
555	Pulse trawl	1	1	4	1_4	Test fish	RJC	1	1	0	0	41	x	0	x	1	x	0	0	C	0	0	4.9	26	Sand	0.5	10	120	426	14
556	Pulse trawl	1	1	4	1_4	Test fish	RJC	1	0	0	0	30	x	1	x	1	x	0	0	B	0	0	4.9	26	Sand	0.5	10	120	426	14
557	Pulse trawl	1	1	NA	NA	Control fish	RJC	0	0	0	0	44	x	0	x	0	x	0	0	A	0	0	NA	NA	NA	NA	NA	NA	426	NA
558	Pulse trawl	1	1	5	1_5	Test fish	RJC	1	1	0	0	47	x	1	x	1	x	0	1	D	0	1	4.9	26	Sand	0.5	10	120	70	12
559	Pulse trawl	1	1	NA	NA	Control fish	RJC	0	0	0	0	28	x	0	x	0	x	0	1	A	0	0	NA	NA	NA	NA	NA	NA	408	NA
560	Pulse trawl	1	1	20	1_20	Test fish	RJC	1	1	0	0	45	x	1	x	1	x	0	1	B	0	0	4.9	26	Sand	2	10	130	390	20
561	Pulse trawl	1	1	23	1_23	Test fish	RJC	1	1	0	0	53	x	0	x	1	x	0	1	B	0	1	4.8	28	Sand	1	10	120	186	10
562	Pulse trawl	1	1	24	1_24	Test fish	RJC	1	1	1	0	53	x	0	x	1	x	0	1	C	0	1	4.9	18	Sand	1.5	10	130	136	15
563	Pulse trawl	1	1	24	1_24	Test fish	RJC	0	1	0	0	29	x	0	x	1	x	0	0	A	0	0	4.9	18	Sand	1.5	10	130	381	15
564	Pulse trawl	1	1	24	1_24	Test fish	RJC	0	1	0	0	35	x	1	x	1	x	0	0	B	0	1	4.9	18	Sand	1.5	10	130	116	15
565	Pulse trawl	1	1	24	1_24	Test fish	RJC	1	1	0	0	38	x	1	x	1	x	0	1	B	0	1	4.9	18	Sand	1.5	10	130	116	15
566	Pulse trawl	1	1	24	1_24	Test fish	RJC	1	0	0	0	39	x	0	x	1	x	0	1	C	0	1	4.9	18	Sand	1.5	10	130	136	15
567	Pulse trawl	2	2	4	2_4	Test fish	RJC	0	0	0	0	45	x	0	x	1	x	0	0	A	0	0	4.8	30	Sand	0.5	12	120	429	13
568	Pulse trawl	2	2	4	2_4	Test fish	RJC	1	1	1	0	44	x	1	x	1	x	0	1	C	0	0	4.8	30	Sand	0.5	12	120	429	13
569	Pulse trawl	2	2	4	2_4	Test fish	RJC	0	1	0	0	45	x	0	x	1	x	0	1	B	0	0	4.8	30	Sand	0.5	12	120	429	13
570	Pulse trawl	2	2	NA	NA	Control fish	RJC	0	0	0	0	59	x	1	x	0	x	0	1	A	0	0	NA	NA	NA	NA	NA	NA	427	NA
571	Pulse trawl	2	2	NA	NA	Control fish	RJC	0	0	0	0	37	x	0	x	0	x	0	0	A	0	0	NA	NA	NA	NA	NA	NA	427	NA
572	Pulse trawl	2	2	5	2_5	Test fish	RJC	1	0	0	0	46	x	0	x	1	x	0	1	C	0	0	4.8	35	Sand	0.5	12	120	426	20
573	Pulse trawl	2	2	5	2_5	Test fish	RJC	0	1	0	0	34	x	0	x	1	x	0	0	B	0	1	4.8	35	Sand	0.5	12	120	282	20
574	Pulse trawl	2	2	5	2_5	Test fish	RJC	1	0	1	0	40	x	0	x	1	x	0	0	C	0	0	4.8	35	Sand	0.5	12	120	426	20
575	Pulse trawl	2	2	6	2_6	Test fish	RJC	1	0	0	0	35	x	1	x	1	x	0	0	A	0	0	4.8	42	Sand	0.4	12	120	424	29
576	Pulse trawl	2	2	6	2_6	Test fish	RJC	0	0	0	0	17	x	0	x	1	x	0	0	C	0	1	4.8	42	Sand	0.4	12	120	40	29
577	Pulse trawl	2	2	6	2_6	Test fish	RJC	1	1	1	0	40	x	1	x	1	x	0	0	B	0	0	4.8	42	Sand	0.4	12	120	424	29
578	Pulse trawl	2	2	6	2_6	Test fish	RJC	0	0	0	0	50	x	1	x	1	x	0	0	B	0	0	4.8	42	Sand	0.4	12	120	424	29
579	Pulse trawl	2	2	40	2_40	Test fish	RJC	1	1	1	0	60	x	0	x	1	x	0	1	C	0	0	4.8	50	Sand	0.2	12	120	353	20
580	Pulse trawl	3	3	4	3_4	Test fish	RJC	0	0	0	0	33	x	1	x	1	x	0	0	C	0	1	4.9	23	Sand	1.5	14	120	165	30
582	Pulse trawl	3	3	4	3_4	Test fish	RJC	0	0	0	0	40	x	0	x	1	x	0	0	B	0	0	4.9	23	Sand	1.5	14	120	430	30
583	Pulse trawl	3	3	NA	NA	Control fish	RJC	0	0	0	0	55	x	0	x	0	x	0	0	A	0	0	NA	NA	NA	NA	NA	NA	428	NA
584	Pulse trawl	3	3	NA	NA	Control fish	RJC	0	0	0	0	42	x	0	x	0	x	0	0	A	0	0	NA	NA	NA	NA	NA	NA	428	NA
585	Pulse trawl	3	3	9	3_9	Test fish	RJC	1	1	0	0	48	x	0	x	1	x	0	1	C	0	1	4.9	23	Sand	0.7	14	110	88	16
586	Pulse trawl	3	3	9	3_9	Test fish	RJC	1	0	0	0	41	x	0	x	1	x	0	1	C	0	0	4.9	23	Sand	0.7	14	110	419	16
587	Pulse trawl	3	3	9	3_9	Test fish	RJC	1	1	1	1	36	x	1	x	1	x	0	1	D	0	1	4.9	23	Sand	0.7	14	110	14	16
588	Pulse trawl	3	3	13	3_13	Test fish	RJC	0	0	0	0	41	x	0	x	0	x	0	0	A	0	0	4.9	23	Sand	0.3	14	120	408	18
589	Pulse trawl	3	3	13	3_13	Test fish	RJC	1	0	0	0	61	x	0	x	1	x	0	0	B	0	0	4.9	23	Sand	0.3	14	120	408	18
590	Pulse trawl	3	3	17	3_17	Test fish	RJC	0	0	0	0	59	x	0	x	1	x	0	0	B	0	0	4.9	23	Sand	0.2	14	120	399	16
591	Pulse trawl	4	3	NA	NA	Control fish	RJC	0	0	0	0	34	x	0	x	0	x	0	0	A	0	0	NA	NA	NA	NA	NA	NA	414	NA
592	Pulse trawl	4	3	NA	NA	Control fish	RJC	0	0	0	0	45	x	0	x	0	x	0	0	A	0	0	NA	NA	NA	NA	NA	NA	413	NA
593	Pulse trawl	4	3	7	4_7	Test fish	RJC	1	1	1	0	49	x	0	x	1	x	0	0	D	0	1	4.9	40	Sand	0.2	20	120	88	18
594	Pulse trawl	4	3	7	4_7	Test fish	RJC	1	1	1	1	54	x	0	x	1	x	0	0	D	1	1	4.9	40	Sand	0.2	20	120	0	18
595	Pulse trawl	4	3	7	4_7	Test fish	RJC	1	0	1	0	50	x	0	x	1	x	0	0	B	0	0	4.9	40	Sand	0.2	20	120	406	18
596	Pulse trawl	4	3	16	4_16	Test fish	RJC	1	0	1	0	47	x	0	x	0	x	0	0	A	0	0	4.9	31	Sand	0.3	20	120	386	17
597	Pulse trawl	4	3	16	4_16	Test fish	RJC	0	0	0	0	53	x	1	x	1	x	0	1	B	0	0	4.9	31	Sand	0.3	20	120	386	17
598	Pulse trawl	4	3	16	4_16	Test fish	RJC	1	0	0	0	46	x	0	x	1	x	0	0	A	0	0	4.9	31	Sand	0.3	20	120	386	17
599	Pulse trawl	4	3	27	4_27	Test fish	RJC	1	0	0	0	39	x	0	x	1	x	0	0	B	0	1	4.9	32	Sand	1	20	120	44	23
600	Pulse trawl	4	3	27	4_27	Test fish	RJC	1	0	1	0	37	x	0	x	1	x	0	0	B	0	0	4.9	32	Sand	1	20	120	50	23
601	Pulse trawl	4	3	27	4_27	Test fish	RJC	1	0	1	0	37	x	0	x	0	x	0	0	A	0	1	4.9	32	Sand	1	20	120	44	23
602	Pulse trawl	5	1	22	5_22	Test fish	RJC	1	1	1	0	52	x	0	x	0	x	0	0	C	0	1	4.8	35	Sand	1.1	18.1	120	212	15
603	Pulse trawl	5	1	22	5_22	Test fish	RJC	1	1	1	0	65	x	0	x	1	x	0	0	C	0	1	4.8	35	Sand	1.1	18.1	120	235	15
604	Pulse trawl	5	1	22	5_22	Test fish	RJC	1	1	1	0	46	x	0	x	0	x	0	0	C	0	1	4.8	35	Sand	1.1	18.1	120	117	15
605	Pulse trawl	5	1	22	5_22	Test fish	RJC	0	1	0	0	49	x	0	x	1	x	1	0	B	0	0	4.8	35	Sand	1.1	18.1	120	382	15
606	Pulse trawl	5	1	22	5_22	Test fish	RJC	1	1	0	0	42	x	0	x	1	x	0	0	B	0	0	4.8	35	Sand	1.1	18.1	120	381	15
607	Pulse trawl	5	1	22	5_22	Test fish	RJC	1	1	1	0	46	x	0	x	1	x	0	0	C	0	1	4.8	35	Sand	1.1	18.1	120	141	15
608	Pulse trawl	5	1	NA	NA	Control fish	RJC	0	1	0	0	57	x	0	x	0	x	0	0	A	0	0	NA	NA	NA	NA	NA	NA	380	NA
609	Pulse trawl	5	1	NA	NA	Control fish	RJC	0	0	0	0	36	x	0	x	0	x	0	0	A	0	0	NA	NA	NA	NA	NA	NA	380	NA
610	Pulse trawl	5	1	23	5_23	Test fish	RJC	1	1	1	0	45	x	0	x	1	x	0	1	D	0	1	4.8	35	Sand	1.2	18.1	125	6	21
611	Pulse trawl	5	1	23	5_23	Test fish	RJC	1	1	1	0	46	x	0	x	1	x	0	1	D	0	1	4.8	35	Sand	1.2	18.1	125	27	21
612	Pulse trawl	5	1	24	5_24	Test fish	RJC	0	1	0	0	65	x	0	x	1	x	0	1	C	0	0	4.8	30	Sand	1.5	18.1	120	377	14
613	Pulse trawl	5	1	24	5_24	Test fish	RJC	0	1	0	0	64	x	0	x	1	x	0	1	B	0	0	4.8	30	Sand	1.5	18.1	120	377	14
614	Pulse trawl	5	1	25	5_25	Test fish	RJC	1	0	0	0	50	x	0	x	1	x	0	0	B	0	0	4.8	34	Sand	1.3	18.1	145	375	17
615	Pulse trawl	5	1	25	5_25	Test fish	RJC	0	0	0	0	53	x	0	x	1	x	0	1	B	0	0	4.8	34	Sand	1.3	18.1	145	375	17
616	Pulse trawl	5	1	25	5_25	Test fish	RJC	0	0	0	0	51	x	0	x	0	x	0	0	A	0	0	4.8	34	Sand	1.3	18.1	145	375	17
617	Pulse trawl	5	1	25	5_25	Test fish	RJC	1	1	0	0	47	x	0	x	1	x	0	0	B	0	0	4.8	34	Sand	1.3	18.1	145	375	17
618	Pulse trawl	6	3	NA	NA	Control fish	RJC	0	0	0	0	49	x	0	x	0	x	0	0	A	0	0	NA	NA	NA	NA	NA	NA	430	NA
619	Pulse trawl	6	3	NA	NA	Control fish	RJC	0	0	0	0	37	x	0	x	0	x	0	0	A	0	0	NA	NA	NA	NA	NA	NA	430	NA
620	Pulse trawl	6	3	4	6_4	Test fish	RJC	1	1	0	0	34	x	1	x	1	x	0	1	C	0	0	4.9	25	Sand	2	14.8	125	429	13
621	Pulse trawl	6	3	4	6_4	Test fish	RJC	1	1	0	0	48	x	1	x	1	x	0	1	B	0	0	4.9	25	Sand	2	14.8	125	429	13
622	Pulse trawl	6	3	4	6_4	Test fish	RJC	1	1	0	0	51	x	1	x	1	x	0	1	B	0	1	4.9	25	Sand	2	14.8	125	165	13
623	Pulse trawl	6	3	5	6_5	Test fish	RJC	1	1	0	0	50	x	0	x	1	x	0	1	C	0	0	4.9	27	Sand	1.5	14.8	120	427	13
624	Pulse trawl	6	3	5	6_5	Test fish	RJC	1	1	1	0	57	x	0	x	1	x	0	0	C	0	0	4.9	27	Sand	1.5	14.8	120	427	13
625	Pulse trawl	6	3	5	6_5	Test fish	RJC	1	1	1	0	44	x	0	x	1	x	0	1	C	0	0	4.9	27	Sand	1.5	14.8	120	427	13
626	Pulse trawl	6	3	6	6_6	Test fish	RJC	1	1	0	0	31	x	0	x	1	x	0	0	B	0	0	4.9	27	Sand	1.5	14.8	120	425	15
627	Pulse trawl	6	3	6	6_6	Test fish	RJC	1	1	0	0	51	x	0	x	1	x	0	0	B	0	0	4.9	27	Sand	1.5	14.8	120	425	15
628	Pulse trawl	6	3	7	6_7	Test fish	RJC	1	1	1	0	54	x	0	x	1	x	0	1	D	0	1	4.9	30	Sand	1.5	14.8	120	64	13
629	Pulse trawl	6	3	29	6_29	Test fish	RJC	1	1	0	0	46	x	0	x	0	x	0	0	A	0	0	4.9	32	Sand	1	14.6	120	373	18
630	Pulse trawl	6	3	38	6_38	Test fish	RJC	1	0	0	0	32	x	0	x	1	x	0	0	A	0	1	4.9	28	Sand	0.5	14	120	209	15
631	Pulse trawl	6	3	39	6_39	Test fish	RJC	1	1	0	0	25	x	0	x	1	x	0	0	B	0	0	4.9	34	Sand	0.5	14	110	350	14
632	Pulse trawl	6	3	39	6_39	Test fish	RJC	1	0	0	0	32	x	0	x	1	x	0	0	B	0	0	4.9	34	Sand	0.5	14	110	350	14
633	Pulse trawl	6	3	39	6_39	Test fish	RJC	1	1	0	0	32	x	0	x	1	x	0	0	A	0	0	4.9	34	Sand	0.5	14	110	350	14
634	Pulse trawl	7	2	3	7_3	Test fish	RJC	1	1	0	0	36	x	0	x	0	x	0	0	B	0	0	4.8	35	Sand	1	11.5	120	430	19
635	Pulse trawl	7	2	3	7_3	Test fish	RJC	1	1	0	0	37	x	1	x	1	x	0	0	B	0	0	4.8	35	Sand	1	11.5	120	430	19
636	Pulse trawl	7	2	3	7_3	Test fish	RJC	1	1	0	0	36	x	0	x	1	x	0	0	B	0	0	4.8	35	Sand	1	11.5	120	430	19
637	Pulse trawl	7	2	4	7_4	Test fish	RJC	1	1	0	0	37	x	0	x	1	x	0	1	C	0	1	4.8	35	Sand	1	11.5	120	93	16
638	Pulse trawl	7	2	4	7_4	Test fish	RJC	1	1	0	0	39	x	1	x	1	x	0	1	C	0	1	4.8	35	Sand	1	11.5	120	190	16
639	Pulse trawl	7	2	4	7_4	Test fish	RJC	1	1	1	0	33	x	0	x	1	x	0	0	C	0	1	4.8	35	Sand	1	11.5	120	93	16
640	Pulse trawl	7	2	NA	NA	Control fish	RJC	0	0	0	0	49	x	0	x	0	x	0	0	A	0	0	NA	NA	NA	NA	NA	NA	427	NA
641	Pulse trawl	7	2	NA	NA	Control fish	RJC	0	0	0	0	41	x	0	x	0	x	0	0	A	0	0	NA	NA	NA	NA	NA	NA	427	NA
642	Pulse trawl	7	2	7	7_7	Test fish	RJC	1	1	0	0	40	x	0	x	1	x	0	0	B	0	1	4.8	39	Sand	1	11.5	120	279	25
643	Pulse trawl	7	2	7	7_7	Test fish	RJC	1	1	0	0	48	x	0	x	1	x	0	1	C	0	1	4.8	39	Sand	1	11.5	120	279	25
644	Pulse trawl	7	2	7	7_7	Test fish	RJC	1	1	0	0	42	x	0	x	1	x	0	1	B	0	0	4.8	39	Sand	1	11.5	120	421	25
645	Pulse trawl	8	1	NA	NA	Control fish	RJC	1	0	1	0	39	x	0	x	1	x	0	0	A	0	1	NA	NA	NA	NA	NA	NA	152	NA
646	Pulse trawl	8	1	NA	NA	Control fish	RJC	0	0	0	0	37	x	0	x	0	x	0	0	A	0	0	NA	NA	NA	NA	NA	NA	431	NA
647	Pulse trawl	8	1	2	8_2	Test fish	RJC	1	0	0	0	36	x	0	x	1	x	0	0	B	0	1	4.9	32	Sand	1	6.1	125	378	20
648	Pulse trawl	8	1	2	8_2	Test fish	RJC	1	1	0	0	42	x	1	x	1	x	0	0	C	0	1	4.9	32	Sand	1	6.1	125	186	20
649	Pulse trawl	8	1	2	8_2	Test fish	RJC	0	0	0	0	35	x	0	x	1	x	0	0	B	0	1	4.9	32	Sand	1	6.1	125	330	20
650	Pulse trawl	8	1	3	8_3	Test fish	RJC	1	1	0	0	50	x	1	x	1	x	0	0	B	0	1	4.9	35	Sand	1	6.1	125	377	25
651	Pulse trawl	8	1	3	8_3	Test fish	RJC	1	1	1	0	28	x	1	x	1	x	0	0	D	0	1	4.9	35	Sand	1	6.1	125	17	25
652	Pulse trawl	8	1	3	8_3	Test fish	RJC	1	1	0	0	30	x	0	x	1	x	0	0	C	0	1	4.9	35	Sand	1	6.1	125	233	25
653	Pulse trawl	8	1	4	8_4	Test fish	RJC	1	1	1	0	45	x	1	x	1	x	0	1	D	0	1	4.9	35	Sand	1	6.1	120	78	20
654	Pulse trawl	8	1	5	8_5	Test fish	RJC	0	1	0	0	54	x	0	x	1	x	0	0	C	0	1	4.9	39	Sand	1.1	6.1	125	278	33
655	Pulse trawl	8	1	6	8_6	Test fish	RJC	1	1	1	0	47	x	0	x	1	x	0	0	C	0	1	4.9	36	Sand	1.2	6.1	130	303	34
656	Pulse trawl	8	1	6	8_6	Test fish	RJC	1	1	0	0	39	x	1	x	1	x	0	1	C	0	1	4.9	36	Sand	1.2	6.1	130	178	34
657	Pulse trawl	9	2	NA	NA	Control fish	RJC	0	0	0	0	33	x	1	x	0	x	0	0	A	0	0	NA	NA	NA	NA	NA	NA	431	NA
658	Pulse trawl	9	2	NA	NA	Control fish	RJC	0	0	1	0	35	x	0	x	0	x	0	0	A	0	0	NA	NA	NA	NA	NA	NA	431	NA
659	Pulse trawl	9	2	2	9_2	Test fish	RJC	0	0	0	0	37	x	0	x	1	x	0	0	C	0	0	5	42	Muddy	0.5	4	110	425	25
660	Pulse trawl	9	2	2	9_2	Test fish	RJC	1	1	1	1	38	x	0	x	1	x	0	0	D	1	1	5	42	Muddy	0.5	4	110	0	25
661	Pulse trawl	9	2	2	9_2	Test fish	RJC	1	0	0	0	36	x	1	x	1	x	0	0	C	0	0	5	42	Muddy	0.5	4	110	425	25
662	Pulse trawl	9	2	3	9_3	Test fish	RJC	1	1	1	0	34	x	0	x	1	x	0	0	C	0	0	5	40	Muddy	0.5	4	110	423	15
663	Pulse trawl	9	2	3	9_3	Test fish	RJC	0	0	1	0	33	x	0	x	1	x	1	0	D	0	0	5	40	Muddy	0.5	4	110	423	15
664	Pulse trawl	9	2	3	9_3	Test fish	RJC	0	0	0	0	35	x	1	x	0	x	0	0	A	0	0	5	40	Muddy	0.5	4	110	423	15
665	Pulse trawl	9	2	4	9_4	Test fish	RJC	1	0	1	0	47	x	0	x	1	x	0	0	B	0	1	5	40	Sand	0.5	4	110	373	23
666	Pulse trawl	9	2	4	9_4	Test fish	RJC	1	0	1	0	54	x	0	x	1	x	0	1	D	0	1	5	40	Sand	0.5	4	110	110	23
667	Pulse trawl	9	2	8	9_8	Test fish	RJC	0	0	1	0	40	x	1	x	1	x	0	0	B	0	1	5	40	Sand	0.5	4	110	337	15
						557
